# Supplementary material for: 1-Benzyl-3-methyl-3′,5′-diphenyl­spiro­[quinoxaline-2(1H),2′(3′H)-1,3,4-thia­diazole]
Source: Acta Crystallogr Sect E Struct Rep Online. 2011 Dec 14;68(Pt 1):o103. doi: 10.1107/S1600536811052731 (PMC3254451; doi:10.1107/S1600536811052731)
Supplement: Supplementary file 1 [file e-68-0o103-sup1.cif]

##############################################################################
#                                                                            #
# This CIF contains the data in a paper accepted for publication in          #
# Acta Crystallographica Section E. It conforms to the requirements of       #
# Notes for Authors for Acta Crystallographica Section E, and has been       #
# peer reviewed under the auspices of the IUCr Commission on Journals.       #
#                                                                            #
# Full details of the Crystallographic Information File format               #
# are given in the paper "The Crystallographic Information File (CIF):       #
# a New Standard Archive File for Crystallography" by S. R. Hall, F. H.      #
# Allen and I. D. Brown [Acta Cryst. (1991), A47, 655-685].                  #
#                                                                            #
# The current version of the core CIF dictionary is obtainable from          #
# ftp://ftp.iucr.org/pub/cif_core.dic.                                       #
#                                                                            #
# Software is freely available for graphical display of the structure(s)     #
# in this CIF. For information consult the CIF software page                 #
# http://www.iucr.org/resources/cif/software.                                #
#                                                                            #
# This file may be used for bona fide research purposes within the           #
# scientific community so long as proper attribution is given to the journal # 
# article from which it was obtained.                                        #
#                                                                            #
##############################################################################
data_global
_audit_creation_method     SHELXL-97
_journal_date_recd_electronic     2011-12-07
_journal_date_accepted     2011-12-07
_journal_name_full     'Acta Crystallographica, Section E'
_journal_year     2012
_journal_volume     68
_journal_issue      1
_journal_page_first     o103
_journal_page_last     o103
_journal_paper_category     QO
_journal_paper_doi     10.1107/S1600536811052731
_journal_coeditor_code     HG5152
_publ_contact_author
;
     Dr. Seik Weng Ng
     Department of Chemistry
     University of Malaya
     50603 Kuala Lumpur
     Malaysia
;
_publ_contact_author_email     seikweng@um.edu.my
_publ_contact_author_fax     '03 7967 4193'
_publ_contact_author_phone     '03 7967 6778'
_publ_section_title
;\
1-Benzyl-3-methyl-3',5'-diphenylspiro[quinoxaline-2(1<i>H</i>),2'(3'<i>H</i>)-\
1,3,4-thiadiazole]
;
loop_
    _publ_author_name
    _publ_author_address
    'Anothane, Caleb Ahoya'
;
Laboratoire de Chimie Organique H\'et\'erocyclique
P\^ole de Comp\'etences Pharmacochimie
Universit\'e Mohammed V-Agdal
BP 1014 Avenue Ibn Batout
Rabat
Morocco
;
    'Bouhfid, Rachid'
;
Institute of Nanomaterials and Nanotechnology
MAScIR
Avenue de l'Arm\'ee Royale
Rabat
Morocco
;
    'Essassi, El Mokhtar'
;
Laboratoire de Chimie Organique H\'et\'erocyclique
P\^ole de Comp\'etences Pharmacochimie
Universit\'e Mohammed V-Agdal
BP 1014 Avenue Ibn Batout
Rabat
Morocco
;
    'Ng, Seik Weng'
;
     Department of Chemistry
     University of Malaya
     50603 Kuala Lumpur
     Malaysia
     and
     Chemistry Department
     King Abdulaziz University
     PO Box 80203 Jeddah
     Saudi Arabia
;
data_I
_audit_creation_method     SHELXL-97
_chemical_name_systematic
;
1-benzyl-3-methyl-3',5'-diphenyl-1<i>H</i>,3'<i>H</i>-spiro[quinoxaline-2,2'-
[1,3,4]thiadiazole]
;
_chemical_name_common
;
1-Benzyl-3-methyl-3',5'-diphenylspiro[quinoxaline-2(1<i>H</i>),2'(3'<i>H</i>)-
1,3,4-thiadiazole]
;
_chemical_formula_moiety     'C29 H24 N4 S'
_chemical_formula_sum     'C29 H24 N4 S'
_chemical_formula_iupac     'C29 H24 N4 S'
_chemical_formula_weight     460.58
_chemical_melting_point     ?
_symmetry_cell_setting     triclinic
_symmetry_space_group_name_H-M     'P -1'
_symmetry_space_group_name_Hall     '-P 1'
loop_
    _symmetry_equiv_pos_as_xyz
    'x, y, z'
    '-x, -y, -z'
_cell_length_a     13.5441(2)
_cell_length_b     14.8971(2)
_cell_length_c     15.0149(2)
_cell_angle_alpha     66.4310(10)
_cell_angle_beta     63.9210(10)
_cell_angle_gamma     65.2750(10)
_cell_volume     2383.45(6)
_cell_formula_units_Z     4
_cell_measurement_reflns_used     9950
_cell_measurement_theta_min     2.487
_cell_measurement_theta_max     30.678
_cell_measurement_temperature     293(2)
_exptl_crystal_description     prism
_exptl_crystal_colour     colorless
_exptl_crystal_size_max     0.35
_exptl_crystal_size_mid     0.34
_exptl_crystal_size_min     0.17
_exptl_crystal_density_diffrn     1.284
_exptl_crystal_density_meas     ?
_exptl_crystal_density_method     'not measured'
_exptl_crystal_F_000     968
_exptl_absorpt_coefficient_mu     0.161
_exptl_absorpt_correction_type     multi-scan
_exptl_absorpt_process_details     '(SADABS; Sheldrick, 1996)'
_exptl_absorpt_correction_T_min     0.9458
_exptl_absorpt_correction_T_max     0.9732
_diffrn_ambient_temperature     293(2)
_diffrn_radiation_type     MoK\a
_diffrn_radiation_wavelength     0.71073
_diffrn_radiation_source     'fine-focus sealed tube'
_diffrn_radiation_monochromator     graphite
_diffrn_measurement_device_type     'Bruker APEX DUO'
_diffrn_measurement_method     '\w scans'
_diffrn_detector_area_resol_mean     ?
_diffrn_reflns_number     69257
_diffrn_reflns_av_R_equivalents     0.0303
_diffrn_reflns_av_sigmaI/netI     0.0253
_diffrn_reflns_theta_min     1.56
_diffrn_reflns_theta_max     30.80
_diffrn_reflns_theta_full     30.80
_diffrn_measured_fraction_theta_max     0.998
_diffrn_measured_fraction_theta_full     0.998
_diffrn_reflns_limit_h_min     -19
_diffrn_reflns_limit_h_max     19
_diffrn_reflns_limit_k_min     -21
_diffrn_reflns_limit_k_max     21
_diffrn_reflns_limit_l_min     -21
_diffrn_reflns_limit_l_max     21
_diffrn_standards_number     0
_diffrn_standards_interval_count     0
_diffrn_standards_interval_time     0
_diffrn_standards_decay_%     0
_reflns_number_total     14918
_reflns_number_gt     10508
_reflns_threshold_expression     I>2\s(I)
_refine_ls_structure_factor_coef     Fsqd
_refine_ls_matrix_type     full
_refine_ls_R_factor_all     0.0705
_refine_ls_R_factor_gt     0.0450
_refine_ls_wR_factor_gt     0.1147
_refine_ls_wR_factor_ref     0.1347
_refine_ls_goodness_of_fit_ref     1.013
_refine_ls_restrained_S_all     1.014
_refine_ls_number_reflns     14918
_refine_ls_number_parameters     609
_refine_ls_number_restraints     37
_refine_ls_hydrogen_treatment     constr
_refine_ls_weighting_scheme     calc
_refine_ls_weighting_details
         'calc w=1/[\s^2^(Fo^2^)+(0.0622P)^2^+0.5234P] where P=(Fo^2^+2Fc^2^)/3'
_atom_sites_solution_hydrogens     geom
_atom_sites_solution_primary     direct
_atom_sites_solution_secondary     difmap
_refine_ls_shift/su_max     0.001
_refine_ls_shift/su_mean     0.001
_refine_diff_density_max     0.273
_refine_diff_density_min     -0.220
_refine_ls_extinction_method     none
_refine_ls_extinction_coef     ?
loop_
    _atom_type_symbol
    _atom_type_description
    _atom_type_scat_dispersion_real
    _atom_type_scat_dispersion_imag
    _atom_type_scat_source
    'C' 'C' 0.0033 0.0016
                         'International Tables Vol C Tables 4.2.6.8 and 6.1.1.4'
    'H' 'H' 0.0000 0.0000
                         'International Tables Vol C Tables 4.2.6.8 and 6.1.1.4'
    'N' 'N' 0.0061 0.0033
                         'International Tables Vol C Tables 4.2.6.8 and 6.1.1.4'
    'S' 'S' 0.1246 0.1234
                         'International Tables Vol C Tables 4.2.6.8 and 6.1.1.4'
_computing_data_collection     'APEX2 (Bruker, 2010)'
_computing_cell_refinement     'SAINT (Bruker, 2010)'
_computing_data_reduction     'SAINT (Bruker, 2010)'
_computing_structure_solution     'SHELXS97 (Sheldrick, 2008)'
_computing_structure_refinement     'SHELXL97 (Sheldrick, 2008)'
_computing_molecular_graphics     'X-SEED (Barbour, 2001)'
_computing_publication_material     'publCIF (Westrip, 2010)'
loop_
    _atom_site_type_symbol
    _atom_site_label
    _atom_site_fract_x
    _atom_site_fract_y
    _atom_site_fract_z
    _atom_site_U_iso_or_equiv
    _atom_site_adp_type
    _atom_site_calc_flag
    _atom_site_refinement_flags
    _atom_site_occupancy
    _atom_site_symmetry_multiplicity
    _atom_site_disorder_assembly
    _atom_site_disorder_group
    S S1 1.03210(3) 0.16041(3) 0.12571(3) 0.04354(9) Uani d . 1 1 . .
    S S2 0.00042(3) 0.90325(3) 0.39048(3) 0.04801(10) Uani d . 1 1 . .
    N N1 0.83510(11) 0.22867(9) 0.36228(9) 0.0460(3) Uani d . 1 1 . .
    N N2 0.79303(10) 0.23285(9) 0.19279(8) 0.0422(2) Uani d . 1 1 . .
    N N3 0.90581(10) 0.34954(9) 0.08824(8) 0.0424(2) Uani d . 1 1 . .
    N N4 0.98330(10) 0.33516(8) -0.00567(8) 0.0392(2) Uani d . 1 1 . .
    N N5 0.19751(10) 0.90389(9) 0.14100(8) 0.0417(2) Uani d . 1 1 . .
    N N6 0.20056(9) 0.74996(8) 0.32571(8) 0.0363(2) Uani d . 1 1 B .
    N N7 0.01669(9) 0.74698(8) 0.34166(8) 0.0382(2) Uani d . 1 1 . .
    N N8 -0.06977(10) 0.74838(9) 0.43523(9) 0.0420(2) Uani d . 1 1 . .
    C C1 0.76113(13) 0.17803(10) 0.37494(10) 0.0432(3) Uani d . 1 1 . .
    C C2 0.70620(15) 0.12791(12) 0.47415(11) 0.0544(4) Uani d . 1 1 . .
    H H2 0.7206 0.1278 0.5293 0.065 Uiso calc R 1 1 . .
    C C3 0.63089(18) 0.07861(14) 0.49172(14) 0.0682(5) Uani d . 1 1 . .
    H H3 0.5945 0.0451 0.5583 0.082 Uiso calc R 1 1 . .
    C C4 0.60992(18) 0.07943(15) 0.40958(15) 0.0712(5) Uani d . 1 1 . .
    H H4 0.5587 0.0463 0.4214 0.085 Uiso calc R 1 1 . .
    C C5 0.66327(16) 0.12833(13) 0.31002(13) 0.0586(4) Uani d . 1 1 . .
    H H5 0.6481 0.1277 0.2556 0.070 Uiso calc R 1 1 . .
    C C6 0.73990(12) 0.17860(10) 0.29116(10) 0.0420(3) Uani d . 1 1 . .
    C C7 0.97184(16) 0.32273(14) 0.25839(13) 0.0583(4) Uani d . 1 1 . .
    H H7A 0.9749 0.3136 0.3242 0.087 Uiso calc R 1 1 . .
    H H7B 0.9432 0.3945 0.2276 0.087 Uiso calc R 1 1 . .
    H H7C 1.0476 0.2954 0.2147 0.087 Uiso calc R 1 1 . .
    C C8 0.89375(13) 0.26797(11) 0.27174(10) 0.0433(3) Uani d . 1 1 . .
    C C9 0.89281(12) 0.25828(10) 0.17439(9) 0.0382(3) Uani d . 1 1 . .
    C C10 0.78465(13) 0.21995(13) 0.10455(11) 0.0492(3) Uani d . 1 1 . .
    H H10A 0.8047 0.1472 0.1124 0.059 Uiso calc R 1 1 . .
    H H10B 0.8412 0.2465 0.0426 0.059 Uiso calc R 1 1 . .
    C C11 0.66866(12) 0.27151(12) 0.08998(10) 0.0444(3) Uani d . 1 1 . .
    C C12 0.59016(14) 0.35441(14) 0.12664(13) 0.0560(4) Uani d . 1 1 . .
    H H12 0.6069 0.3788 0.1650 0.067 Uiso calc R 1 1 . .
    C C13 0.48657(16) 0.40219(15) 0.10738(15) 0.0651(4) Uani d . 1 1 . .
    H H13 0.4340 0.4577 0.1334 0.078 Uiso calc R 1 1 . .
    C C14 0.46113(17) 0.36769(16) 0.04981(15) 0.0681(5) Uani d . 1 1 . .
    H H14 0.3918 0.3999 0.0364 0.082 Uiso calc R 1 1 . .
    C C15 0.53893(17) 0.28544(16) 0.01246(14) 0.0666(5) Uani d . 1 1 . .
    H H15 0.5224 0.2622 -0.0269 0.080 Uiso calc R 1 1 . .
    C C16 0.64163(15) 0.23679(14) 0.03277(12) 0.0540(4) Uani d . 1 1 . .
    H H16 0.6931 0.1803 0.0079 0.065 Uiso calc R 1 1 . .
    C C17 0.83014(12) 0.44896(10) 0.09100(10) 0.0396(3) Uani d . 1 1 . .
    C C18 0.73607(14) 0.46811(13) 0.17849(12) 0.0519(3) Uani d . 1 1 . .
    H H18 0.7201 0.4143 0.2362 0.062 Uiso calc R 1 1 . .
    C C19 0.66687(15) 0.56774(14) 0.17868(14) 0.0595(4) Uani d . 1 1 . .
    H H19 0.6044 0.5803 0.2370 0.071 Uiso calc R 1 1 . .
    C C20 0.68894(15) 0.64826(13) 0.09420(15) 0.0604(4) Uani d . 1 1 . .
    H H20 0.6424 0.7149 0.0955 0.073 Uiso calc R 1 1 . .
    C C21 0.78075(15) 0.62907(12) 0.00762(15) 0.0575(4) Uani d . 1 1 . .
    H H21 0.7954 0.6833 -0.0500 0.069 Uiso calc R 1 1 . .
    C C22 0.85136(13) 0.53058(11) 0.00511(12) 0.0464(3) Uani d . 1 1 . .
    H H22 0.9130 0.5188 -0.0539 0.056 Uiso calc R 1 1 . .
    C C23 1.05153(11) 0.24335(10) 0.00069(9) 0.0368(3) Uani d . 1 1 . .
    C C24 1.13657(11) 0.20878(10) -0.09069(10) 0.0378(3) Uani d . 1 1 . .
    C C25 1.14717(13) 0.27713(13) -0.18831(11) 0.0494(3) Uani d . 1 1 . .
    H H25 1.1034 0.3455 -0.1953 0.059 Uiso calc R 1 1 . .
    C C26 1.22270(15) 0.24296(16) -0.27435(12) 0.0630(4) Uani d . 1 1 . .
    H H26 1.2289 0.2885 -0.3393 0.076 Uiso calc R 1 1 . .
    C C27 1.28896(15) 0.14228(16) -0.26508(14) 0.0653(5) Uani d . 1 1 . .
    H H27 1.3395 0.1199 -0.3236 0.078 Uiso calc R 1 1 . .
    C C28 1.28045(14) 0.07476(14) -0.16929(14) 0.0592(4) Uani d . 1 1 . .
    H H28 1.3261 0.0069 -0.1630 0.071 Uiso calc R 1 1 . .
    C C29 1.20409(12) 0.10748(12) -0.08214(12) 0.0464(3) Uani d . 1 1 . .
    H H29 1.1980 0.0613 -0.0175 0.056 Uiso calc R 1 1 . .
    C C30 0.28653(11) 0.87214(10) 0.18112(10) 0.0397(3) Uani d . 1 1 . .
    C C31 0.37500(13) 0.91778(12) 0.12528(13) 0.0528(4) Uani d . 1 1 . .
    H H31 0.3737 0.9673 0.0633 0.063 Uiso calc R 1 1 . .
    C C32 0.46396(14) 0.89049(14) 0.16081(15) 0.0618(4) Uani d . 1 1 . .
    H H32 0.5222 0.9219 0.1237 0.074 Uiso calc R 1 1 . .
    C C33 0.46623(14) 0.81610(14) 0.25209(15) 0.0592(4) Uani d . 1 1 . .
    H H33 0.5263 0.7977 0.2764 0.071 Uiso calc R 1 1 . .
    C C34 0.38066(13) 0.76849(12) 0.30798(13) 0.0493(3) Uani d . 1 1 . .
    H H34 0.3841 0.7179 0.3690 0.059 Uiso calc R 1 1 . .
    C C35 0.28904(11) 0.79598(10) 0.27338(10) 0.0373(3) Uani d . 1 1 . .
    C C36 0.01034(15) 0.90929(12) 0.15860(13) 0.0549(4) Uani d . 1 1 . .
    H H36A 0.0288 0.9529 0.0899 0.082 Uiso calc R 1 1 . .
    H H36B -0.0579 0.9466 0.2022 0.082 Uiso calc R 1 1 . .
    H H36C -0.0025 0.8507 0.1584 0.082 Uiso calc R 1 1 . .
    C C37 0.10810(12) 0.87449(9) 0.19810(10) 0.0387(3) Uani d . 1 1 . .
    C C38 0.09188(11) 0.81007(9) 0.30892(9) 0.0349(2) Uani d . 1 1 . .
    C C39 0.19346(12) 0.68252(11) 0.43048(10) 0.0435(3) Uani d D 1 1 . .
    H H39A 0.1181 0.6718 0.4638 0.052 Uiso calc PR 0.50 1 A 1
    H H39B 0.1996 0.7177 0.4691 0.052 Uiso calc PR 0.50 1 A 1
    H H39C 0.1176 0.6729 0.4641 0.052 Uiso calc PR 0.50 1 A 2
    H H39D 0.2009 0.7173 0.4687 0.052 Uiso calc PR 0.50 1 A 2
    C C40 0.2843(4) 0.5780(3) 0.4369(5) 0.0450(3) Uani d PGDU 0.50 1 B 1
    C C41 0.3129(5) 0.5183(5) 0.3729(4) 0.0530(11) Uani d PGU 0.50 1 B 1
    H H41 0.2802 0.5438 0.3213 0.064 Uiso calc PR 0.50 1 B 1
    C C42 0.3902(6) 0.4206(5) 0.3860(6) 0.0691(12) Uani d PGU 0.50 1 B 1
    H H42 0.4093 0.3807 0.3431 0.083 Uiso calc PR 0.50 1 B 1
    C C43 0.4389(5) 0.3825(3) 0.4631(7) 0.0853(7) Uani d PGU 0.50 1 B 1
    H H43 0.4907 0.3171 0.4718 0.102 Uiso calc PR 0.50 1 B 1
    C C44 0.4104(5) 0.4421(5) 0.5271(5) 0.0808(16) Uani d PGU 0.50 1 B 1
    H H44 0.4430 0.4167 0.5787 0.097 Uiso calc PR 0.50 1 B 1
    C C45 0.3330(4) 0.5399(4) 0.5140(5) 0.0592(11) Uani d PGU 0.50 1 B 1
    H H45 0.3139 0.5798 0.5569 0.071 Uiso calc PR 0.50 1 B 1
    C C40' 0.2816(4) 0.5787(3) 0.4372(5) 0.0450(3) Uani d PGD 0.50 1 B 2
    C C41' 0.3403(5) 0.5333(5) 0.3561(4) 0.0530(11) Uani d PG 0.50 1 B 2
    H H41' 0.3291 0.5689 0.2927 0.064 Uiso calc PR 0.50 1 B 2
    C C42' 0.4159(5) 0.4347(5) 0.3696(6) 0.0691(12) Uani d PG 0.50 1 B 2
    H H42' 0.4552 0.4043 0.3152 0.083 Uiso calc PR 0.50 1 B 2
    C C43' 0.4326(5) 0.3815(3) 0.4642(7) 0.0853(7) Uani d PG 0.50 1 B 2
    H H43' 0.4831 0.3155 0.4732 0.102 Uiso calc PR 0.50 1 B 2
    C C44' 0.3738(5) 0.4269(5) 0.5454(5) 0.0808(16) Uani d PG 0.50 1 B 2
    H H44' 0.3851 0.3913 0.6087 0.097 Uiso calc PR 0.50 1 B 2
    C C45' 0.2983(4) 0.5255(4) 0.5319(4) 0.0592(11) Uani d PG 0.50 1 B 2
    H H45' 0.2590 0.5558 0.5862 0.071 Uiso calc PR 0.50 1 B 2
    C C46 0.05731(12) 0.65744(9) 0.30806(10) 0.0373(3) Uani d . 1 1 . .
    C C47 0.13942(13) 0.65090(11) 0.21192(11) 0.0441(3) Uani d . 1 1 . .
    H H47 0.1696 0.7053 0.1694 0.053 Uiso calc R 1 1 . .
    C C48 0.17631(14) 0.56422(12) 0.17923(12) 0.0508(3) Uani d . 1 1 . .
    H H48 0.2300 0.5613 0.1143 0.061 Uiso calc R 1 1 . .
    C C49 0.13428(18) 0.48211(12) 0.24180(13) 0.0617(4) Uani d . 1 1 . .
    H H49 0.1604 0.4232 0.2203 0.074 Uiso calc R 1 1 . .
    C C50 0.05311(19) 0.48863(13) 0.33660(13) 0.0657(5) Uani d . 1 1 . .
    H H50 0.0243 0.4334 0.3791 0.079 Uiso calc R 1 1 . .
    C C51 0.01315(15) 0.57533(11) 0.37033(11) 0.0510(4) Uani d . 1 1 . .
    H H51 -0.0429 0.5787 0.4342 0.061 Uiso calc R 1 1 . .
    C C52 -0.08744(12) 0.82234(10) 0.46872(11) 0.0431(3) Uani d . 1 1 . .
    C C53 -0.17437(13) 0.83765(11) 0.56788(11) 0.0500(3) Uani d . 1 1 . .
    C C54 -0.26402(16) 0.79480(15) 0.61287(15) 0.0689(5) Uani d . 1 1 . .
    H H54 -0.2698 0.7567 0.5801 0.083 Uiso calc R 1 1 . .
    C C55 -0.3453(2) 0.80904(18) 0.70713(17) 0.0888(7) Uani d . 1 1 . .
    H H55 -0.4058 0.7807 0.7372 0.107 Uiso calc R 1 1 . .
    C C56 -0.3365(2) 0.86476(19) 0.75598(17) 0.0921(8) Uani d . 1 1 . .
    H H56 -0.3907 0.8735 0.8193 0.111 Uiso calc R 1 1 . .
    C C57 -0.2486(2) 0.90736(18) 0.71186(16) 0.0849(7) Uani d . 1 1 . .
    H H57 -0.2432 0.9451 0.7453 0.102 Uiso calc R 1 1 . .
    C C58 -0.16709(17) 0.89472(14) 0.61754(14) 0.0643(4) Uani d . 1 1 . .
    H H58 -0.1077 0.9244 0.5876 0.077 Uiso calc R 1 1 . .
loop_
    _atom_site_aniso_label
    _atom_site_aniso_U_11
    _atom_site_aniso_U_22
    _atom_site_aniso_U_33
    _atom_site_aniso_U_12
    _atom_site_aniso_U_13
    _atom_site_aniso_U_23
    S1 0.04818(19) 0.03957(17) 0.03708(16) -0.01054(14) -0.01453(14)
                                                                    -0.00653(13)
    S2 0.0507(2) 0.03946(18) 0.0531(2) -0.01480(15) -0.00821(16) -0.01978(15)
    N1 0.0593(7) 0.0467(6) 0.0350(5) -0.0181(6) -0.0160(5) -0.0105(5)
    N2 0.0467(6) 0.0550(7) 0.0311(5) -0.0223(5) -0.0101(4) -0.0124(5)
    N3 0.0486(6) 0.0376(6) 0.0320(5) -0.0109(5) -0.0085(5) -0.0079(4)
    N4 0.0421(6) 0.0409(6) 0.0326(5) -0.0144(5) -0.0095(4) -0.0086(4)
    N5 0.0503(6) 0.0379(6) 0.0376(5) -0.0180(5) -0.0151(5) -0.0047(4)
    N6 0.0397(5) 0.0362(5) 0.0328(5) -0.0117(4) -0.0140(4) -0.0059(4)
    N7 0.0415(6) 0.0347(5) 0.0390(5) -0.0169(4) -0.0087(4) -0.0094(4)
    N8 0.0395(6) 0.0409(6) 0.0402(6) -0.0136(5) -0.0080(5) -0.0093(5)
    C1 0.0519(8) 0.0386(7) 0.0360(6) -0.0124(6) -0.0125(6) -0.0099(5)
    C2 0.0698(10) 0.0470(8) 0.0361(7) -0.0185(7) -0.0136(7) -0.0041(6)
    C3 0.0809(12) 0.0593(10) 0.0493(9) -0.0349(9) -0.0102(9) 0.0025(8)
    C4 0.0826(13) 0.0679(11) 0.0652(11) -0.0481(10) -0.0167(10) -0.0005(9)
    C5 0.0699(11) 0.0620(10) 0.0531(9) -0.0361(9) -0.0184(8) -0.0083(7)
    C6 0.0479(7) 0.0397(7) 0.0364(6) -0.0160(6) -0.0099(5) -0.0093(5)
    C7 0.0686(10) 0.0716(11) 0.0526(9) -0.0344(9) -0.0224(8) -0.0159(8)
    C8 0.0527(8) 0.0463(7) 0.0366(6) -0.0162(6) -0.0168(6) -0.0121(5)
    C9 0.0444(7) 0.0397(6) 0.0317(5) -0.0149(5) -0.0120(5) -0.0085(5)
    C10 0.0470(8) 0.0714(10) 0.0379(7) -0.0210(7) -0.0100(6) -0.0234(7)
    C11 0.0477(7) 0.0595(8) 0.0309(6) -0.0263(7) -0.0086(5) -0.0101(6)
    C12 0.0569(9) 0.0674(10) 0.0564(9) -0.0200(8) -0.0198(7) -0.0253(8)
    C13 0.0589(10) 0.0691(11) 0.0743(11) -0.0128(8) -0.0252(9) -0.0280(9)
    C14 0.0612(11) 0.0815(13) 0.0730(12) -0.0186(9) -0.0338(9) -0.0205(10)
    C15 0.0703(11) 0.0897(13) 0.0622(10) -0.0301(10) -0.0287(9) -0.0265(10)
    C16 0.0580(9) 0.0695(10) 0.0453(8) -0.0243(8) -0.0145(7) -0.0222(7)
    C17 0.0416(7) 0.0397(6) 0.0440(7) -0.0107(5) -0.0176(5) -0.0145(5)
    C18 0.0545(9) 0.0536(8) 0.0476(8) -0.0132(7) -0.0124(7) -0.0212(7)
    C19 0.0548(9) 0.0656(10) 0.0650(10) -0.0061(8) -0.0177(8) -0.0383(9)
    C20 0.0597(10) 0.0470(8) 0.0863(12) -0.0005(7) -0.0355(9) -0.0318(9)
    C21 0.0612(10) 0.0408(8) 0.0745(11) -0.0120(7) -0.0313(9) -0.0118(7)
    C22 0.0468(8) 0.0419(7) 0.0527(8) -0.0137(6) -0.0196(6) -0.0102(6)
    C23 0.0378(6) 0.0404(6) 0.0344(6) -0.0152(5) -0.0119(5) -0.0081(5)
    C24 0.0340(6) 0.0462(7) 0.0382(6) -0.0159(5) -0.0106(5) -0.0128(5)
    C25 0.0475(8) 0.0547(8) 0.0405(7) -0.0149(7) -0.0120(6) -0.0102(6)
    C26 0.0568(10) 0.0858(13) 0.0388(7) -0.0252(9) -0.0062(7) -0.0154(8)
    C27 0.0481(9) 0.0910(14) 0.0580(10) -0.0188(9) -0.0023(7) -0.0398(10)
    C28 0.0446(8) 0.0620(10) 0.0713(11) -0.0082(7) -0.0118(7) -0.0340(9)
    C29 0.0414(7) 0.0483(8) 0.0500(8) -0.0134(6) -0.0136(6) -0.0148(6)
    C30 0.0408(7) 0.0393(6) 0.0398(6) -0.0145(5) -0.0086(5) -0.0136(5)
    C31 0.0495(8) 0.0525(8) 0.0532(8) -0.0238(7) -0.0053(7) -0.0147(7)
    C32 0.0431(8) 0.0649(10) 0.0795(12) -0.0243(7) -0.0055(8) -0.0286(9)
    C33 0.0407(8) 0.0648(10) 0.0830(12) -0.0115(7) -0.0214(8) -0.0326(9)
    C34 0.0446(8) 0.0521(8) 0.0575(8) -0.0105(6) -0.0212(7) -0.0194(7)
    C35 0.0374(6) 0.0378(6) 0.0397(6) -0.0105(5) -0.0105(5) -0.0161(5)
    C36 0.0633(10) 0.0492(8) 0.0608(9) -0.0228(7) -0.0374(8) 0.0029(7)
    C37 0.0480(7) 0.0314(6) 0.0395(6) -0.0138(5) -0.0192(5) -0.0044(5)
    C38 0.0379(6) 0.0307(6) 0.0369(6) -0.0118(5) -0.0119(5) -0.0082(5)
    C39 0.0476(7) 0.0452(7) 0.0324(6) -0.0100(6) -0.0151(5) -0.0070(5)
    C40 0.0494(8) 0.0423(7) 0.0388(6) -0.0112(6) -0.0173(6) -0.0056(5)
    C41 0.053(3) 0.0546(19) 0.0449(18) -0.0114(15) -0.0151(18) -0.0131(14)
    C42 0.070(3) 0.0560(18) 0.067(2) -0.0065(16) -0.015(2) -0.0238(18)
    C43 0.0932(16) 0.0511(10) 0.0841(14) 0.0059(10) -0.0393(13) -0.0088(10)
    C44 0.095(4) 0.062(2) 0.068(2) -0.001(2) -0.047(3) -0.0011(16)
    C45 0.072(3) 0.0533(17) 0.046(2) -0.0124(17) -0.027(2) -0.0057(15)
    C40' 0.0494(8) 0.0423(7) 0.0388(6) -0.0112(6) -0.0173(6) -0.0056(5)
    C41' 0.053(3) 0.0546(19) 0.0449(18) -0.0114(15) -0.0151(18) -0.0131(14)
    C42' 0.070(3) 0.0560(18) 0.067(2) -0.0065(16) -0.015(2) -0.0238(18)
    C43' 0.0932(16) 0.0511(10) 0.0841(14) 0.0059(10) -0.0393(13) -0.0088(10)
    C44' 0.095(4) 0.062(2) 0.068(2) -0.001(2) -0.047(3) -0.0011(16)
    C45' 0.072(3) 0.0533(17) 0.046(2) -0.0124(17) -0.027(2) -0.0057(15)
    C46 0.0468(7) 0.0329(6) 0.0382(6) -0.0134(5) -0.0196(5) -0.0069(5)
    C47 0.0515(8) 0.0409(7) 0.0431(7) -0.0173(6) -0.0150(6) -0.0108(5)
    C48 0.0623(9) 0.0488(8) 0.0474(8) -0.0124(7) -0.0212(7) -0.0190(6)
    C49 0.0979(14) 0.0410(8) 0.0591(9) -0.0187(8) -0.0360(9) -0.0158(7)
    C50 0.1113(15) 0.0430(8) 0.0541(9) -0.0393(9) -0.0283(10) -0.0048(7)
    C51 0.0756(10) 0.0437(7) 0.0401(7) -0.0295(7) -0.0189(7) -0.0044(6)
    C52 0.0410(7) 0.0385(7) 0.0426(7) -0.0088(5) -0.0107(5) -0.0103(5)
    C53 0.0476(8) 0.0418(7) 0.0430(7) -0.0038(6) -0.0091(6) -0.0108(6)
    C54 0.0635(11) 0.0617(11) 0.0612(10) -0.0210(9) 0.0015(8) -0.0188(8)
    C55 0.0759(14) 0.0783(14) 0.0714(13) -0.0273(11) 0.0134(10) -0.0182(11)
    C56 0.0928(17) 0.0832(15) 0.0558(11) -0.0134(13) 0.0087(11) -0.0263(11)
    C57 0.0926(16) 0.0863(15) 0.0602(11) -0.0065(12) -0.0130(11) -0.0392(11)
    C58 0.0647(10) 0.0639(10) 0.0544(9) -0.0073(8) -0.0138(8) -0.0250(8)
loop_
    _geom_bond_atom_site_label_1
    _geom_bond_atom_site_label_2
    _geom_bond_site_symmetry_2
    _geom_bond_distance
    _geom_bond_publ_flag
    S1 C23 . 1.7614(13) ?
    S1 C9 . 1.8863(14) ?
    S2 C52 . 1.7571(14) ?
    S2 C38 . 1.8837(13) ?
    N1 C8 . 1.2748(18) ?
    N1 C1 . 1.3997(19) ?
    N2 C6 . 1.3964(17) ?
    N2 C9 . 1.4360(17) ?
    N2 C10 . 1.4696(17) ?
    N3 N4 . 1.3741(15) ?
    N3 C17 . 1.4098(17) ?
    N3 C9 . 1.4650(16) ?
    N4 C23 . 1.2844(17) ?
    N5 C37 . 1.2744(17) ?
    N5 C30 . 1.4050(18) ?
    N6 C35 . 1.3973(16) ?
    N6 C38 . 1.4405(16) ?
    N6 C39 . 1.4755(16) ?
    N7 N8 . 1.3792(15) ?
    N7 C46 . 1.4200(16) ?
    N7 C38 . 1.4674(15) ?
    N8 C52 . 1.2810(18) ?
    C1 C2 . 1.390(2) ?
    C1 C6 . 1.4045(19) ?
    C2 C3 . 1.373(3) ?
    C2 H2 . 0.9300 ?
    C3 C4 . 1.376(3) ?
    C3 H3 . 0.9300 ?
    C4 C5 . 1.381(2) ?
    C4 H4 . 0.9300 ?
    C5 C6 . 1.393(2) ?
    C5 H5 . 0.9300 ?
    C7 C8 . 1.493(2) ?
    C7 H7A . 0.9600 ?
    C7 H7B . 0.9600 ?
    C7 H7C . 0.9600 ?
    C8 C9 . 1.5311(17) ?
    C10 C11 . 1.505(2) ?
    C10 H10A . 0.9700 ?
    C10 H10B . 0.9700 ?
    C11 C12 . 1.374(2) ?
    C11 C16 . 1.389(2) ?
    C12 C13 . 1.384(2) ?
    C12 H12 . 0.9300 ?
    C13 C14 . 1.377(3) ?
    C13 H13 . 0.9300 ?
    C14 C15 . 1.370(3) ?
    C14 H14 . 0.9300 ?
    C15 C16 . 1.381(2) ?
    C15 H15 . 0.9300 ?
    C16 H16 . 0.9300 ?
    C17 C22 . 1.392(2) ?
    C17 C18 . 1.398(2) ?
    C18 C19 . 1.385(2) ?
    C18 H18 . 0.9300 ?
    C19 C20 . 1.374(3) ?
    C19 H19 . 0.9300 ?
    C20 C21 . 1.377(3) ?
    C20 H20 . 0.9300 ?
    C21 C22 . 1.381(2) ?
    C21 H21 . 0.9300 ?
    C22 H22 . 0.9300 ?
    C23 C24 . 1.4675(18) ?
    C24 C29 . 1.387(2) ?
    C24 C25 . 1.3963(19) ?
    C25 C26 . 1.379(2) ?
    C25 H25 . 0.9300 ?
    C26 C27 . 1.375(3) ?
    C26 H26 . 0.9300 ?
    C27 C28 . 1.374(3) ?
    C27 H27 . 0.9300 ?
    C28 C29 . 1.385(2) ?
    C28 H28 . 0.9300 ?
    C29 H29 . 0.9300 ?
    C30 C31 . 1.3941(19) ?
    C30 C35 . 1.3998(18) ?
    C31 C32 . 1.372(2) ?
    C31 H31 . 0.9300 ?
    C32 C33 . 1.379(3) ?
    C32 H32 . 0.9300 ?
    C33 C34 . 1.381(2) ?
    C33 H33 . 0.9300 ?
    C34 C35 . 1.3961(19) ?
    C34 H34 . 0.9300 ?
    C36 C37 . 1.4979(19) ?
    C36 H36A . 0.9600 ?
    C36 H36B . 0.9600 ?
    C36 H36C . 0.9600 ?
    C37 C38 . 1.5218(17) ?
    C39 C40' . 1.505(4) ?
    C39 C40 . 1.526(4) ?
    C39 H39A . 0.9700 ?
    C39 H39B . 0.9700 ?
    C39 H39C . 0.9700 ?
    C39 H39D . 0.9700 ?
    C40 C41 . 1.3900 ?
    C40 C45 . 1.3900 ?
    C41 C42 . 1.3900 ?
    C41 H41 . 0.9300 ?
    C42 C43 . 1.3900 ?
    C42 H42 . 0.9300 ?
    C43 C44 . 1.3900 ?
    C43 H43 . 0.9300 ?
    C44 C45 . 1.3900 ?
    C44 H44 . 0.9300 ?
    C45 H45 . 0.9300 ?
    C40' C41' . 1.3900 ?
    C40' C45' . 1.3900 ?
    C41' C42' . 1.3900 ?
    C41' H41' . 0.9300 ?
    C42' C43' . 1.3900 ?
    C42' H42' . 0.9300 ?
    C43' C44' . 1.3900 ?
    C43' H43' . 0.9300 ?
    C44' C45' . 1.3900 ?
    C44' H44' . 0.9300 ?
    C45' H45' . 0.9300 ?
    C46 C51 . 1.3906(18) ?
    C46 C47 . 1.3930(19) ?
    C47 C48 . 1.382(2) ?
    C47 H47 . 0.9300 ?
    C48 C49 . 1.377(2) ?
    C48 H48 . 0.9300 ?
    C49 C50 . 1.375(3) ?
    C49 H49 . 0.9300 ?
    C50 C51 . 1.384(2) ?
    C50 H50 . 0.9300 ?
    C51 H51 . 0.9300 ?
    C52 C53 . 1.4699(19) ?
    C53 C54 . 1.386(2) ?
    C53 C58 . 1.389(2) ?
    C54 C55 . 1.391(3) ?
    C54 H54 . 0.9300 ?
    C55 C56 . 1.374(4) ?
    C55 H55 . 0.9300 ?
    C56 C57 . 1.365(4) ?
    C56 H56 . 0.9300 ?
    C57 C58 . 1.387(3) ?
    C57 H57 . 0.9300 ?
    C58 H58 . 0.9300 ?
loop_
    _geom_angle_atom_site_label_1
    _geom_angle_atom_site_label_2
    _geom_angle_atom_site_label_3
    _geom_angle_site_symmetry_1
    _geom_angle_site_symmetry_3
    _geom_angle
    _geom_angle_publ_flag
    C23 S1 C9 . . 89.54(6) ?
    C52 S2 C38 . . 89.22(6) ?
    C8 N1 C1 . . 119.26(12) ?
    C6 N2 C9 . . 119.25(11) ?
    C6 N2 C10 . . 118.00(11) ?
    C9 N2 C10 . . 116.44(10) ?
    N4 N3 C17 . . 117.47(10) ?
    N4 N3 C9 . . 117.73(10) ?
    C17 N3 C9 . . 123.78(11) ?
    C23 N4 N3 . . 112.64(10) ?
    C37 N5 C30 . . 118.41(11) ?
    C35 N6 C38 . . 116.56(10) ?
    C35 N6 C39 . . 117.82(11) ?
    C38 N6 C39 . . 115.50(10) ?
    N8 N7 C46 . . 116.60(10) ?
    N8 N7 C38 . . 116.70(10) ?
    C46 N7 C38 . . 120.87(10) ?
    C52 N8 N7 . . 112.79(11) ?
    C2 C1 N1 . . 118.06(13) ?
    C2 C1 C6 . . 119.99(14) ?
    N1 C1 C6 . . 121.93(12) ?
    C3 C2 C1 . . 120.80(16) ?
    C3 C2 H2 . . 119.6 ?
    C1 C2 H2 . . 119.6 ?
    C2 C3 C4 . . 119.17(16) ?
    C2 C3 H3 . . 120.4 ?
    C4 C3 H3 . . 120.4 ?
    C3 C4 C5 . . 121.48(17) ?
    C3 C4 H4 . . 119.3 ?
    C5 C4 H4 . . 119.3 ?
    C4 C5 C6 . . 119.91(16) ?
    C4 C5 H5 . . 120.0 ?
    C6 C5 H5 . . 120.0 ?
    C5 C6 N2 . . 122.65(13) ?
    C5 C6 C1 . . 118.65(13) ?
    N2 C6 C1 . . 118.65(12) ?
    C8 C7 H7A . . 109.5 ?
    C8 C7 H7B . . 109.5 ?
    H7A C7 H7B . . 109.5 ?
    C8 C7 H7C . . 109.5 ?
    H7A C7 H7C . . 109.5 ?
    H7B C7 H7C . . 109.5 ?
    N1 C8 C7 . . 119.18(12) ?
    N1 C8 C9 . . 123.41(12) ?
    C7 C8 C9 . . 117.35(12) ?
    N2 C9 N3 . . 111.50(11) ?
    N2 C9 C8 . . 112.01(11) ?
    N3 C9 C8 . . 112.22(11) ?
    N2 C9 S1 . . 113.06(9) ?
    N3 C9 S1 . . 100.67(8) ?
    C8 C9 S1 . . 106.80(9) ?
    N2 C10 C11 . . 115.34(12) ?
    N2 C10 H10A . . 108.4 ?
    C11 C10 H10A . . 108.4 ?
    N2 C10 H10B . . 108.4 ?
    C11 C10 H10B . . 108.4 ?
    H10A C10 H10B . . 107.5 ?
    C12 C11 C16 . . 118.34(14) ?
    C12 C11 C10 . . 123.07(13) ?
    C16 C11 C10 . . 118.52(14) ?
    C11 C12 C13 . . 121.00(15) ?
    C11 C12 H12 . . 119.5 ?
    C13 C12 H12 . . 119.5 ?
    C14 C13 C12 . . 120.15(17) ?
    C14 C13 H13 . . 119.9 ?
    C12 C13 H13 . . 119.9 ?
    C15 C14 C13 . . 119.37(17) ?
    C15 C14 H14 . . 120.3 ?
    C13 C14 H14 . . 120.3 ?
    C14 C15 C16 . . 120.58(16) ?
    C14 C15 H15 . . 119.7 ?
    C16 C15 H15 . . 119.7 ?
    C15 C16 C11 . . 120.55(16) ?
    C15 C16 H16 . . 119.7 ?
    C11 C16 H16 . . 119.7 ?
    C22 C17 C18 . . 119.13(13) ?
    C22 C17 N3 . . 119.04(12) ?
    C18 C17 N3 . . 121.81(13) ?
    C19 C18 C17 . . 119.57(15) ?
    C19 C18 H18 . . 120.2 ?
    C17 C18 H18 . . 120.2 ?
    C20 C19 C18 . . 121.12(16) ?
    C20 C19 H19 . . 119.4 ?
    C18 C19 H19 . . 119.4 ?
    C19 C20 C21 . . 119.21(15) ?
    C19 C20 H20 . . 120.4 ?
    C21 C20 H20 . . 120.4 ?
    C20 C21 C22 . . 121.01(16) ?
    C20 C21 H21 . . 119.5 ?
    C22 C21 H21 . . 119.5 ?
    C21 C22 C17 . . 119.94(15) ?
    C21 C22 H22 . . 120.0 ?
    C17 C22 H22 . . 120.0 ?
    N4 C23 C24 . . 122.09(11) ?
    N4 C23 S1 . . 115.57(10) ?
    C24 C23 S1 . . 122.28(10) ?
    C29 C24 C25 . . 119.00(13) ?
    C29 C24 C23 . . 120.89(12) ?
    C25 C24 C23 . . 120.06(12) ?
    C26 C25 C24 . . 119.86(15) ?
    C26 C25 H25 . . 120.1 ?
    C24 C25 H25 . . 120.1 ?
    C27 C26 C25 . . 120.69(16) ?
    C27 C26 H26 . . 119.7 ?
    C25 C26 H26 . . 119.7 ?
    C28 C27 C26 . . 119.90(15) ?
    C28 C27 H27 . . 120.0 ?
    C26 C27 H27 . . 120.0 ?
    C27 C28 C29 . . 120.17(16) ?
    C27 C28 H28 . . 119.9 ?
    C29 C28 H28 . . 119.9 ?
    C28 C29 C24 . . 120.36(15) ?
    C28 C29 H29 . . 119.8 ?
    C24 C29 H29 . . 119.8 ?
    C31 C30 C35 . . 120.04(13) ?
    C31 C30 N5 . . 117.99(13) ?
    C35 C30 N5 . . 121.97(11) ?
    C32 C31 C30 . . 120.71(16) ?
    C32 C31 H31 . . 119.6 ?
    C30 C31 H31 . . 119.6 ?
    C31 C32 C33 . . 119.40(15) ?
    C31 C32 H32 . . 120.3 ?
    C33 C32 H32 . . 120.3 ?
    C32 C33 C34 . . 121.01(15) ?
    C32 C33 H33 . . 119.5 ?
    C34 C33 H33 . . 119.5 ?
    C33 C34 C35 . . 120.31(15) ?
    C33 C34 H34 . . 119.8 ?
    C35 C34 H34 . . 119.8 ?
    C34 C35 N6 . . 123.09(12) ?
    C34 C35 C30 . . 118.51(13) ?
    N6 C35 C30 . . 118.40(11) ?
    C37 C36 H36A . . 109.5 ?
    C37 C36 H36B . . 109.5 ?
    H36A C36 H36B . . 109.5 ?
    C37 C36 H36C . . 109.5 ?
    H36A C36 H36C . . 109.5 ?
    H36B C36 H36C . . 109.5 ?
    N5 C37 C36 . . 119.71(12) ?
    N5 C37 C38 . . 122.79(12) ?
    C36 C37 C38 . . 117.38(12) ?
    N6 C38 N7 . . 112.12(10) ?
    N6 C38 C37 . . 111.60(10) ?
    N7 C38 C37 . . 111.89(10) ?
    N6 C38 S2 . . 113.51(8) ?
    N7 C38 S2 . . 101.45(8) ?
    C37 C38 S2 . . 105.72(8) ?
    N6 C39 C40' . . 115.8(3) ?
    N6 C39 C40 . . 115.6(3) ?
    N6 C39 H39A . . 108.4 ?
    C40 C39 H39A . . 108.4 ?
    N6 C39 H39B . . 108.4 ?
    C40 C39 H39B . . 108.4 ?
    H39A C39 H39B . . 107.5 ?
    N6 C39 H39C . . 108.3 ?
    C40' C39 H39C . . 108.3 ?
    C40 C39 H39C . . 109.2 ?
    N6 C39 H39D . . 108.3 ?
    C40' C39 H39D . . 108.3 ?
    C40 C39 H39D . . 107.7 ?
    H39C C39 H39D . . 107.4 ?
    C41 C40 C45 . . 120.0 ?
    C41 C40 C39 . . 121.8(5) ?
    C45 C40 C39 . . 118.0(5) ?
    C40 C41 C42 . . 120.0 ?
    C40 C41 H41 . . 120.0 ?
    C42 C41 H41 . . 120.0 ?
    C43 C42 C41 . . 120.0 ?
    C43 C42 H42 . . 120.0 ?
    C41 C42 H42 . . 120.0 ?
    C42 C43 C44 . . 120.0 ?
    C42 C43 H43 . . 120.0 ?
    C44 C43 H43 . . 120.0 ?
    C45 C44 C43 . . 120.0 ?
    C45 C44 H44 . . 120.0 ?
    C43 C44 H44 . . 120.0 ?
    C44 C45 C40 . . 120.0 ?
    C44 C45 H45 . . 120.0 ?
    C40 C45 H45 . . 120.0 ?
    C41' C40' C45' . . 120.0 ?
    C41' C40' C39 . . 123.1(5) ?
    C45' C40' C39 . . 116.8(5) ?
    C42' C41' C40' . . 120.0 ?
    C42' C41' H41' . . 120.0 ?
    C40' C41' H41' . . 120.0 ?
    C41' C42' C43' . . 120.0 ?
    C41' C42' H42' . . 120.0 ?
    C43' C42' H42' . . 120.0 ?
    C42' C43' C44' . . 120.0 ?
    C42' C43' H43' . . 120.0 ?
    C44' C43' H43' . . 120.0 ?
    C45' C44' C43' . . 120.0 ?
    C45' C44' H44' . . 120.0 ?
    C43' C44' H44' . . 120.0 ?
    C44' C45' C40' . . 120.0 ?
    C44' C45' H45' . . 120.0 ?
    C40' C45' H45' . . 120.0 ?
    C51 C46 C47 . . 118.82(12) ?
    C51 C46 N7 . . 120.08(12) ?
    C47 C46 N7 . . 121.08(11) ?
    C48 C47 C46 . . 120.48(13) ?
    C48 C47 H47 . . 119.8 ?
    C46 C47 H47 . . 119.8 ?
    C49 C48 C47 . . 120.65(15) ?
    C49 C48 H48 . . 119.7 ?
    C47 C48 H48 . . 119.7 ?
    C50 C49 C48 . . 118.86(14) ?
    C50 C49 H49 . . 120.6 ?
    C48 C49 H49 . . 120.6 ?
    C49 C50 C51 . . 121.60(15) ?
    C49 C50 H50 . . 119.2 ?
    C51 C50 H50 . . 119.2 ?
    C50 C51 C46 . . 119.56(15) ?
    C50 C51 H51 . . 120.2 ?
    C46 C51 H51 . . 120.2 ?
    N8 C52 C53 . . 122.12(13) ?
    N8 C52 S2 . . 116.15(10) ?
    C53 C52 S2 . . 121.72(11) ?
    C54 C53 C58 . . 119.44(16) ?
    C54 C53 C52 . . 120.23(15) ?
    C58 C53 C52 . . 120.33(15) ?
    C53 C54 C55 . . 119.8(2) ?
    C53 C54 H54 . . 120.1 ?
    C55 C54 H54 . . 120.1 ?
    C56 C55 C54 . . 120.3(2) ?
    C56 C55 H55 . . 119.9 ?
    C54 C55 H55 . . 119.9 ?
    C57 C56 C55 . . 120.20(19) ?
    C57 C56 H56 . . 119.9 ?
    C55 C56 H56 . . 119.9 ?
    C56 C57 C58 . . 120.5(2) ?
    C56 C57 H57 . . 119.8 ?
    C58 C57 H57 . . 119.8 ?
    C57 C58 C53 . . 119.9(2) ?
    C57 C58 H58 . . 120.1 ?
    C53 C58 H58 . . 120.1 ?
loop_
    _geom_torsion_atom_site_label_1
    _geom_torsion_atom_site_label_2
    _geom_torsion_atom_site_label_3
    _geom_torsion_atom_site_label_4
    _geom_torsion_site_symmetry_1
    _geom_torsion_site_symmetry_2
    _geom_torsion_site_symmetry_3
    _geom_torsion_site_symmetry_4
    _geom_torsion
    _geom_torsion_publ_flag
    C17 N3 N4 C23 . . . . 177.09(11) ?
    C9 N3 N4 C23 . . . . -14.02(16) ?
    C46 N7 N8 C52 . . . . 168.27(12) ?
    C38 N7 N8 C52 . . . . 14.87(16) ?
    C8 N1 C1 C2 . . . . 174.26(14) ?
    C8 N1 C1 C6 . . . . -7.0(2) ?
    N1 C1 C2 C3 . . . . 178.70(16) ?
    C6 C1 C2 C3 . . . . 0.0(2) ?
    C1 C2 C3 C4 . . . . -0.1(3) ?
    C2 C3 C4 C5 . . . . 0.3(3) ?
    C3 C4 C5 C6 . . . . -0.3(3) ?
    C4 C5 C6 N2 . . . . -177.38(17) ?
    C4 C5 C6 C1 . . . . 0.1(3) ?
    C9 N2 C6 C5 . . . . -162.95(14) ?
    C10 N2 C6 C5 . . . . -11.8(2) ?
    C9 N2 C6 C1 . . . . 19.59(19) ?
    C10 N2 C6 C1 . . . . 170.72(13) ?
    C2 C1 C6 C5 . . . . 0.0(2) ?
    N1 C1 C6 C5 . . . . -178.63(14) ?
    C2 C1 C6 N2 . . . . 177.62(14) ?
    N1 C1 C6 N2 . . . . -1.1(2) ?
    C1 N1 C8 C7 . . . . 179.48(14) ?
    C1 N1 C8 C9 . . . . -3.3(2) ?
    C6 N2 C9 N3 . . . . -154.10(12) ?
    C10 N2 C9 N3 . . . . 54.32(16) ?
    C6 N2 C9 C8 . . . . -27.40(17) ?
    C10 N2 C9 C8 . . . . -178.98(12) ?
    C6 N2 C9 S1 . . . . 93.32(12) ?
    C10 N2 C9 S1 . . . . -58.26(14) ?
    N4 N3 C9 N2 . . . . -99.93(13) ?
    C17 N3 C9 N2 . . . . 68.19(16) ?
    N4 N3 C9 C8 . . . . 133.49(12) ?
    C17 N3 C9 C8 . . . . -58.39(17) ?
    N4 N3 C9 S1 . . . . 20.24(13) ?
    C17 N3 C9 S1 . . . . -171.63(11) ?
    N1 C8 C9 N2 . . . . 20.1(2) ?
    C7 C8 C9 N2 . . . . -162.65(13) ?
    N1 C8 C9 N3 . . . . 146.37(14) ?
    C7 C8 C9 N3 . . . . -36.35(18) ?
    N1 C8 C9 S1 . . . . -104.23(15) ?
    C7 C8 C9 S1 . . . . 73.06(15) ?
    C23 S1 C9 N2 . . . . 102.97(9) ?
    C23 S1 C9 N3 . . . . -16.07(9) ?
    C23 S1 C9 C8 . . . . -133.39(9) ?
    C6 N2 C10 C11 . . . . 73.28(18) ?
    C9 N2 C10 C11 . . . . -134.78(13) ?
    N2 C10 C11 C12 . . . . 24.2(2) ?
    N2 C10 C11 C16 . . . . -158.88(14) ?
    C16 C11 C12 C13 . . . . 0.1(2) ?
    C10 C11 C12 C13 . . . . 177.07(16) ?
    C11 C12 C13 C14 . . . . -0.7(3) ?
    C12 C13 C14 C15 . . . . 0.4(3) ?
    C13 C14 C15 C16 . . . . 0.5(3) ?
    C14 C15 C16 C11 . . . . -1.1(3) ?
    C12 C11 C16 C15 . . . . 0.8(2) ?
    C10 C11 C16 C15 . . . . -176.31(15) ?
    N4 N3 C17 C22 . . . . -12.63(18) ?
    C9 N3 C17 C22 . . . . 179.22(12) ?
    N4 N3 C17 C18 . . . . 168.98(13) ?
    C9 N3 C17 C18 . . . . 0.8(2) ?
    C22 C17 C18 C19 . . . . -0.9(2) ?
    N3 C17 C18 C19 . . . . 177.49(14) ?
    C17 C18 C19 C20 . . . . 0.1(2) ?
    C18 C19 C20 C21 . . . . 0.7(3) ?
    C19 C20 C21 C22 . . . . -0.8(3) ?
    C20 C21 C22 C17 . . . . 0.0(2) ?
    C18 C17 C22 C21 . . . . 0.9(2) ?
    N3 C17 C22 C21 . . . . -177.58(13) ?
    N3 N4 C23 C24 . . . . 176.09(11) ?
    N3 N4 C23 S1 . . . . -1.33(15) ?
    C9 S1 C23 N4 . . . . 11.29(11) ?
    C9 S1 C23 C24 . . . . -166.12(11) ?
    N4 C23 C24 C29 . . . . -175.80(12) ?
    S1 C23 C24 C29 . . . . 1.45(17) ?
    N4 C23 C24 C25 . . . . 1.58(19) ?
    S1 C23 C24 C25 . . . . 178.82(11) ?
    C29 C24 C25 C26 . . . . 1.0(2) ?
    C23 C24 C25 C26 . . . . -176.42(14) ?
    C24 C25 C26 C27 . . . . -0.8(3) ?
    C25 C26 C27 C28 . . . . -0.2(3) ?
    C26 C27 C28 C29 . . . . 1.0(3) ?
    C27 C28 C29 C24 . . . . -0.7(2) ?
    C25 C24 C29 C28 . . . . -0.3(2) ?
    C23 C24 C29 C28 . . . . 177.15(13) ?
    C37 N5 C30 C31 . . . . -169.58(13) ?
    C37 N5 C30 C35 . . . . 11.42(19) ?
    C35 C30 C31 C32 . . . . -1.4(2) ?
    N5 C30 C31 C32 . . . . 179.57(14) ?
    C30 C31 C32 C33 . . . . 0.9(3) ?
    C31 C32 C33 C34 . . . . 0.2(3) ?
    C32 C33 C34 C35 . . . . -0.8(2) ?
    C33 C34 C35 N6 . . . . 179.24(13) ?
    C33 C34 C35 C30 . . . . 0.2(2) ?
    C38 N6 C35 C34 . . . . 154.72(12) ?
    C39 N6 C35 C34 . . . . 10.82(18) ?
    C38 N6 C35 C30 . . . . -26.29(16) ?
    C39 N6 C35 C30 . . . . -170.18(11) ?
    C31 C30 C35 C34 . . . . 0.84(19) ?
    N5 C30 C35 C34 . . . . 179.82(12) ?
    C31 C30 C35 N6 . . . . -178.21(12) ?
    N5 C30 C35 N6 . . . . 0.78(18) ?
    C30 N5 C37 C36 . . . . 178.37(13) ?
    C30 N5 C37 C38 . . . . 2.43(19) ?
    C35 N6 C38 N7 . . . . 163.42(10) ?
    C39 N6 C38 N7 . . . . -51.84(14) ?
    C35 N6 C38 C37 . . . . 37.00(14) ?
    C39 N6 C38 C37 . . . . -178.26(10) ?
    C35 N6 C38 S2 . . . . -82.34(11) ?
    C39 N6 C38 S2 . . . . 62.39(12) ?
    N8 N7 C38 N6 . . . . 101.30(12) ?
    C46 N7 C38 N6 . . . . -50.89(15) ?
    N8 N7 C38 C37 . . . . -132.44(11) ?
    C46 N7 C38 C37 . . . . 75.37(14) ?
    N8 N7 C38 S2 . . . . -20.15(12) ?
    C46 N7 C38 S2 . . . . -172.34(9) ?
    N5 C37 C38 N6 . . . . -26.28(17) ?
    C36 C37 C38 N6 . . . . 157.69(12) ?
    N5 C37 C38 N7 . . . . -152.83(12) ?
    C36 C37 C38 N7 . . . . 31.14(16) ?
    N5 C37 C38 S2 . . . . 97.58(13) ?
    C36 C37 C38 S2 . . . . -78.45(13) ?
    C52 S2 C38 N6 . . . . -104.98(9) ?
    C52 S2 C38 N7 . . . . 15.49(9) ?
    C52 S2 C38 C37 . . . . 132.37(9) ?
    C35 N6 C39 C40' . . . . -74.8(3) ?
    C38 N6 C39 C40' . . . . 140.9(3) ?
    C35 N6 C39 C40 . . . . -73.8(3) ?
    C38 N6 C39 C40 . . . . 141.9(3) ?
    N6 C39 C40 C41 . . . . -44.8(3) ?
    C40' C39 C40 C41 . . . .  6E1(4)
                                    ?
    N6 C39 C40 C45 . . . . 139.6(2) ?
    C40' C39 C40 C45 . . . .  -11E1(4)
                                      ?
    C45 C40 C41 C42 . . . . 0.0 ?
    C39 C40 C41 C42 . . . . -175.5(4) ?
    C40 C41 C42 C43 . . . . 0.0 ?
    C41 C42 C43 C44 . . . . 0.0 ?
    C42 C43 C44 C45 . . . . 0.0 ?
    C43 C44 C45 C40 . . . . 0.0 ?
    C41 C40 C45 C44 . . . . 0.0 ?
    C39 C40 C45 C44 . . . . 175.7(4) ?
    N6 C39 C40' C41' . . . . -21.0(4) ?
    C40 C39 C40' C41' . . . . -10E1(4)
                                      ?
    N6 C39 C40' C45' . . . . 162.5(2) ?
    C40 C39 C40' C45' . . . .  9E1(4)
                                     ?
    C45' C40' C41' C42' . . . . 0.0 ?
    C39 C40' C41' C42' . . . . -176.4(5) ?
    C40' C41' C42' C43' . . . . 0.0 ?
    C41' C42' C43' C44' . . . . 0.0 ?
    C42' C43' C44' C45' . . . . 0.0 ?
    C43' C44' C45' C40' . . . . 0.0 ?
    C41' C40' C45' C44' . . . . 0.0 ?
    C39 C40' C45' C44' . . . . 176.6(4) ?
    N8 N7 C46 C51 . . . . -2.40(18) ?
    C38 N7 C46 C51 . . . . 149.81(13) ?
    N8 N7 C46 C47 . . . . 176.04(12) ?
    C38 N7 C46 C47 . . . . -31.75(18) ?
    C51 C46 C47 C48 . . . . -0.1(2) ?
    N7 C46 C47 C48 . . . . -178.54(13) ?
    C46 C47 C48 C49 . . . . -1.3(2) ?
    C47 C48 C49 C50 . . . . 1.4(3) ?
    C48 C49 C50 C51 . . . . -0.1(3) ?
    C49 C50 C51 C46 . . . . -1.2(3) ?
    C47 C46 C51 C50 . . . . 1.3(2) ?
    N7 C46 C51 C50 . . . . 179.77(15) ?
    N7 N8 C52 C53 . . . . -178.98(12) ?
    N7 N8 C52 S2 . . . . -0.26(16) ?
    C38 S2 C52 N8 . . . . -9.95(12) ?
    C38 S2 C52 C53 . . . . 168.77(12) ?
    N8 C52 C53 C54 . . . . -20.8(2) ?
    S2 C52 C53 C54 . . . . 160.53(14) ?
    N8 C52 C53 C58 . . . . 158.86(15) ?
    S2 C52 C53 C58 . . . . -19.8(2) ?
    C58 C53 C54 C55 . . . . -0.2(3) ?
    C52 C53 C54 C55 . . . . 179.46(18) ?
    C53 C54 C55 C56 . . . . -0.4(3) ?
    C54 C55 C56 C57 . . . . 0.6(4) ?
    C55 C56 C57 C58 . . . . -0.1(4) ?
    C56 C57 C58 C53 . . . . -0.5(3) ?
    C54 C53 C58 C57 . . . . 0.7(3) ?
    C52 C53 C58 C57 . . . . -178.99(17) ?
