# Supplementary material for: 1-Benzyl-3-methyl-3′,5′-diphenyl­spiro­[quinoxaline-2(1H),2′(3′H)-1,3,4-thia­diazole]
Source: Acta Crystallogr Sect E Struct Rep Online. 2011 Dec 14;68(Pt 1):o103. doi: 10.1107/S1600536811052731 (PMC3254451; doi:10.1107/S1600536811052731)
Supplement: Supplementary file 2 [file e-68-0o103-Isup2.hkl]

# 
# h,k,l, Fc-squared, Fo-squared, sigma(Fo-squared) and status flag 
# 
data_I
_shelx_title '  P-1' 
_shelx_refln_list_code          4 
_shelx_F_calc_maximum      206.68 
_exptl_crystal_F_000       968.00 
_reflns_d_resolution_high  0.6940 
 
loop_ 
 _symmetry_equiv_pos_as_xyz 
 'x, y, z' 
 '-x, -y, -z' 
 
_cell_length_a    13.5441 
_cell_length_b    14.8971 
_cell_length_c    15.0149 
_cell_angle_alpha  66.431 
_cell_angle_beta   63.921 
_cell_angle_gamma  65.275 
 
_shelx_F_squared_multiplier     1.000 
 
loop_ 
 _refln_index_h 
 _refln_index_k 
 _refln_index_l 
 _refln_F_squared_calc 
 _refln_F_squared_meas 
 _refln_F_squared_sigma 
 _refln_observed_status 
   2   0   0     1335.88     1414.39     12.60 o 
   3   0   0     3662.04     3719.18     37.88 o 
   4   0   0     1015.51     1048.77     11.11 o 
   5   0   0     1289.82     1287.73     14.49 o 
   6   0   0     1846.93     1855.05     22.11 o 
   7   0   0      171.98      153.87      2.91 o 
   8   0   0       26.76       19.65      1.86 o 
   9   0   0       30.44       25.65      1.64 o 
  10   0   0      177.15      163.54      3.90 o 
  11   0   0      223.50      244.58      5.27 o 
  12   0   0       26.92       23.00      2.51 o 
  13   0   0        4.04       -2.50      2.50 o 
  14   0   0        3.47        5.09      2.78 o 
  15   0   0       11.68       18.36      3.87 o 
  16   0   0       24.73       31.20      4.55 o 
 -16   1   0        0.75        0.24      3.64 o 
 -15   1   0        0.00        0.82      3.31 o 
 -14   1   0        0.00       -0.36      2.58 o 
 -13   1   0        5.87       10.37      2.86 o 
 -12   1   0      226.23      215.05      6.51 o 
 -11   1   0        5.82        8.02      2.04 o 
 -10   1   0      210.26      210.07      7.42 o 
  -9   1   0      154.59      140.51      3.41 o 
  -8   1   0      834.10      806.87     11.48 o 
  -7   1   0       34.66       28.84      1.32 o 
  -6   1   0       17.53       13.30      0.92 o 
  -5   1   0      932.01      907.54      9.89 o 
  -4   1   0     2505.35     2521.88     24.64 o 
  -3   1   0     1285.05     1281.93     12.70 o 
  -2   1   0      387.85      397.94      4.14 o 
  -1   1   0     4244.26     4248.45     39.10 o 
   0   1   0        0.16       -0.05      0.05 o 
   1   1   0     9384.65     4296.60    521.65 o 
   2   1   0      330.15      375.17      3.54 o 
   3   1   0     2564.46     2658.15     25.76 o 
   4   1   0      386.06      395.34      4.53 o 
   5   1   0      114.07      117.27      2.19 o 
   6   1   0       46.46       51.93      1.51 o 
   7   1   0      129.52      152.42      4.45 o 
   8   1   0        0.11       -0.53      0.94 o 
   9   1   0        0.58       -1.08      1.08 o 
  10   1   0       23.90       28.65      1.85 o 
  11   1   0      974.88      991.62     15.30 o 
  12   1   0       32.85       30.63      2.55 o 
  13   1   0       34.44       32.30      3.34 o 
  14   1   0       14.46       12.51      2.90 o 
  15   1   0        0.39       -2.56      3.04 o 
  16   1   0        1.22       -1.20      3.43 o 
 -16   2   0        5.53        3.84      3.82 o 
 -15   2   0        3.71        5.23      3.61 o 
 -14   2   0        0.05       -2.94      2.94 o 
 -13   2   0       25.60       30.96      3.41 o 
 -12   2   0      256.44      286.40      7.77 o 
 -11   2   0        0.74        1.11      2.00 o 
 -10   2   0       26.42       27.59      2.03 o 
  -9   2   0       22.17       16.09      1.57 o 
  -8   2   0      942.12      937.09     13.16 o 
  -7   2   0     1541.73     1591.69     19.01 o 
  -6   2   0      850.01      914.24     10.79 o 
  -5   2   0       44.61       38.87      1.32 o 
  -4   2   0      750.84      791.24      9.18 o 
  -3   2   0      527.88      577.72      6.39 o 
  -2   2   0     8416.76     8713.01     83.63 o 
  -1   2   0     4719.27     4984.92     44.10 o 
   0   2   0    15939.59    15609.87    138.41 o 
   1   2   0     5333.35     5352.09     47.00 o 
   2   2   0    10945.33    10636.68    102.80 o 
   3   2   0     1776.65     1725.40     15.46 o 
   4   2   0     2550.10     2527.39     24.67 o 
   5   2   0       12.43        6.38      0.52 o 
   6   2   0       60.34       52.12      1.49 o 
   7   2   0       85.10       85.29      2.08 o 
   8   2   0      626.38      656.10      9.48 o 
   9   2   0      153.48      161.30      3.57 o 
  10   2   0       49.76       49.09      2.17 o 
  11   2   0       35.52       29.51      2.24 o 
  12   2   0        1.35       -1.65      1.76 o 
  13   2   0        6.52        3.39      2.41 o 
  14   2   0        5.07       -0.16      2.66 o 
  15   2   0        2.71        1.02      2.86 o 
  16   2   0        7.20       11.13      3.70 o 
  17   2   0        3.17        0.83      3.77 o 
 -15   3   0       11.55       17.55      4.11 o 
 -14   3   0        4.24        3.87      3.36 o 
 -13   3   0       16.05       13.77      3.00 o 
 -12   3   0       15.60       12.56      3.56 o 
 -11   3   0        4.82        6.06      2.42 o 
 -10   3   0      121.54      122.24      4.02 o 
  -9   3   0       16.38       16.52      1.62 o 
  -8   3   0      209.99      197.44      3.89 o 
  -7   3   0        5.97        8.83      1.21 o 
  -6   3   0       52.39       48.23      1.62 o 
  -5   3   0      153.95      175.81      3.07 o 
  -4   3   0     2305.57     2441.39     28.73 o 
  -3   3   0      771.98      757.29      8.28 o 
  -2   3   0     3630.34     3796.77     36.70 o 
  -1   3   0       83.31       76.36      1.16 o 
   0   3   0    18221.03    18323.61    169.46 o 
   1   3   0     3255.78     3196.07     30.90 o 
   2   3   0     6265.10     6398.43     58.65 o 
   3   3   0      845.89      775.41      7.88 o 
   4   3   0      755.65      801.92      8.21 o 
   5   3   0      419.93      498.66      6.09 o 
   6   3   0      258.48      252.44      3.50 o 
   7   3   0      361.08      410.97      5.36 o 
   8   3   0      245.50      293.27      4.84 o 
   9   3   0      153.61      178.03      3.80 o 
  10   3   0       14.68       12.36      1.52 o 
  11   3   0      261.24      254.41      6.51 o 
  12   3   0       18.44       17.11      2.22 o 
  13   3   0        1.27       -2.17      2.17 o 
  14   3   0        2.11       -0.24      2.46 o 
  15   3   0        0.17        1.59      2.63 o 
  16   3   0       12.79       15.57      3.90 o 
  17   3   0        3.91        6.97      4.01 o 
 -15   4   0        1.64        0.84      4.79 o 
 -14   4   0        4.56        8.61      5.72 o 
 -13   4   0        6.13        5.81      3.63 o 
 -12   4   0        7.06       10.33      2.88 o 
 -11   4   0      109.76      106.63      4.52 o 
 -10   4   0      398.04      382.75     12.11 o 
  -9   4   0      150.12      147.39      4.45 o 
  -8   4   0       57.62       53.09      2.07 o 
  -7   4   0      666.65      660.66      9.81 o 
  -6   4   0     1162.50     1073.07     13.57 o 
  -5   4   0       10.04        3.33      0.87 o 
  -4   4   0     1731.98     1848.79     20.65 o 
  -3   4   0    14390.27    15386.50    156.76 o 
  -2   4   0      756.10      798.58      8.32 o 
  -1   4   0      692.96      711.09      7.12 o 
   0   4   0     3082.14     3216.32     30.00 o 
   1   4   0      501.81      529.94      5.85 o 
   2   4   0     1988.72     2022.26     19.80 o 
   3   4   0     5199.44     5325.03     48.99 o 
   4   4   0     1362.34     1438.85     16.04 o 
   5   4   0      376.41      375.76      4.80 o 
   6   4   0      558.93      602.94      7.90 o 
   7   4   0      274.45      265.58      5.49 o 
   8   4   0        2.12        0.02      0.96 o 
   9   4   0       87.82       89.15      2.18 o 
  10   4   0        0.26       -1.25      1.25 o 
  11   4   0        4.32       -1.52      1.52 o 
  12   4   0        3.28       -1.80      1.80 o 
  13   4   0        3.96       -1.18      2.15 o 
  14   4   0        0.07       -2.23      2.23 o 
  15   4   0        0.03       -2.47      2.47 o 
  16   4   0       19.33       15.10      3.81 o 
  17   4   0        0.00        0.85      3.53 o 
 -14   5   0       26.98       27.49      3.86 o 
 -13   5   0       25.18       19.12      3.36 o 
 -12   5   0       96.47      105.25      5.65 o 
 -11   5   0      204.71      213.11      8.48 o 
 -10   5   0       86.25       88.95      6.12 o 
  -9   5   0       70.23       72.85      2.86 o 
  -8   5   0       18.57       16.54      1.68 o 
  -7   5   0     1054.89     1008.10     13.17 o 
  -6   5   0     1670.20     1655.46     20.31 o 
  -5   5   0        0.60       -0.84      0.84 o 
  -4   5   0       57.15       59.26      1.70 o 
  -3   5   0        3.47        2.19      0.80 o 
  -2   5   0       49.64       59.52      1.59 o 
  -1   5   0     4879.85     5117.39     50.39 o 
   0   5   0     1331.61     1313.85     13.29 o 
   1   5   0      113.57      106.42      1.72 o 
   2   5   0     1650.93     1675.71     16.60 o 
   3   5   0     2585.89     2681.43     29.30 o 
   4   5   0      575.44      647.74      7.72 o 
   5   5   0     2104.78     2384.55     26.32 o 
   6   5   0       60.72       41.48      1.48 o 
   7   5   0      164.24      198.15      3.75 o 
   8   5   0      107.19       90.54      2.55 o 
   9   5   0      121.67      119.02      3.07 o 
  10   5   0      127.31      127.48      3.40 o 
  11   5   0       39.57       41.39      2.33 o 
  12   5   0      208.40      194.31      4.62 o 
  13   5   0        5.14        1.49      1.95 o 
  14   5   0       16.17       16.86      2.89 o 
  15   5   0       51.22       59.49      4.13 o 
  16   5   0       23.09       26.65      3.71 o 
  17   5   0        8.15        5.11      4.62 o 
 -14   6   0       45.10       53.46      4.63 o 
 -13   6   0        1.27        2.23      2.90 o 
 -12   6   0        7.39        4.14      2.94 o 
 -11   6   0       31.72       32.08      3.02 o 
 -10   6   0       92.76      100.98      3.64 o 
  -9   6   0       26.03       27.36      2.46 o 
  -8   6   0      231.26      226.58      4.96 o 
  -7   6   0       91.93       85.16      2.68 o 
  -6   6   0      739.25      708.91      9.84 o 
  -5   6   0      555.84      578.69      8.18 o 
  -4   6   0       60.14       63.12      1.86 o 
  -3   6   0      135.76      145.24      2.70 o 
  -2   6   0       48.21       42.41      1.44 o 
  -1   6   0      783.38      903.17     10.15 o 
   0   6   0     2817.51     2974.84     32.94 o 
   1   6   0       24.00       22.04      0.96 o 
   2   6   0      795.68      835.17     10.39 o 
   3   6   0      358.47      359.28      5.01 o 
   4   6   0      112.43      122.47      2.42 o 
   5   6   0     4162.10     4463.67     56.03 o 
   6   6   0       31.13       23.15      1.13 o 
   7   6   0       22.31       17.06      1.08 o 
   8   6   0        5.14        5.44      1.84 o 
   9   6   0       73.15       67.96      2.37 o 
  10   6   0      394.59      372.32      6.51 o 
  11   6   0      291.43      305.58      5.92 o 
  12   6   0       43.56       52.17      2.59 o 
  13   6   0      121.45      117.57      4.84 o 
  14   6   0       37.14       35.43      3.34 o 
  15   6   0       13.12       14.36      3.02 o 
  16   6   0       28.47       34.37      4.71 o 
  17   6   0        3.80       -1.56      4.39 o 
 -13   7   0       18.18       17.18      4.12 o 
 -12   7   0       32.66       30.63      4.41 o 
 -11   7   0       46.84       46.61      3.92 o 
 -10   7   0        5.66        6.98      2.22 o 
  -9   7   0        1.39       -1.89      1.89 o 
  -8   7   0        9.35        2.13      1.64 o 
  -7   7   0       12.47        8.19      1.79 o 
  -6   7   0      160.72      162.62      3.73 o 
  -5   7   0      550.75      527.35      7.72 o 
  -4   7   0       17.35       19.79      1.37 o 
  -3   7   0      421.31      435.89      5.98 o 
  -2   7   0       20.19       14.56      1.05 o 
  -1   7   0       29.45       44.07      1.61 o 
   0   7   0      578.43      594.41      7.45 o 
   1   7   0      118.16      111.44      2.19 o 
   2   7   0        5.44        4.11      0.74 o 
   3   7   0      131.41      135.58      2.60 o 
   4   7   0        0.60       -0.83      0.83 o 
   5   7   0      161.31      222.88      4.05 o 
   6   7   0      169.42      201.18      3.35 o 
   7   7   0        7.23        7.03      0.97 o 
   8   7   0      267.25      255.01      4.27 o 
   9   7   0       12.83       15.42      1.53 o 
  10   7   0      147.81      143.74      3.75 o 
  11   7   0      253.68      224.41      5.00 o 
  12   7   0       36.82       38.40      2.36 o 
  13   7   0       98.48      101.54      4.49 o 
  14   7   0      126.41      143.82      9.14 o 
  15   7   0       43.41       46.96      4.19 o 
  16   7   0       28.88       24.04      3.57 o 
  17   7   0        3.25        3.27      4.68 o 
 -13   8   0        5.16        0.99      4.02 o 
 -12   8   0        1.48       -3.38      3.38 o 
 -11   8   0        0.42       -0.71      2.76 o 
 -10   8   0        5.45       -0.30      2.39 o 
  -9   8   0       70.74       77.86      3.68 o 
  -8   8   0        4.63        5.51      2.12 o 
  -7   8   0       47.42       48.87      2.57 o 
  -6   8   0      386.55      360.41      9.36 o 
  -5   8   0        1.42        0.96      1.25 o 
  -4   8   0        0.14       -1.06      1.06 o 
  -3   8   0      189.00      211.26      3.96 o 
  -2   8   0        3.21        3.72      1.03 o 
  -1   8   0      691.55      753.61     10.70 o 
   0   8   0      193.98      232.30      4.23 o 
   1   8   0      155.65      146.79      3.07 o 
   2   8   0        3.68        3.34      0.86 o 
   3   8   0     1124.01     1152.37     15.49 o 
   4   8   0       57.41       44.82      1.70 o 
   5   8   0      108.67       98.22      2.64 o 
   6   8   0     1224.56     1299.18     17.50 o 
   7   8   0      613.81      604.05      8.29 o 
   8   8   0      609.42      607.87      8.45 o 
   9   8   0      101.98       98.46      3.06 o 
  10   8   0       80.57       56.95      2.46 o 
  11   8   0      351.21      340.08      6.47 o 
  12   8   0      145.61      124.23      3.94 o 
  13   8   0        4.68        2.54      2.13 o 
  14   8   0        0.06       -0.02      2.53 o 
  15   8   0        0.00        1.22      3.24 o 
  16   8   0        0.05       -1.44      3.48 o 
  17   8   0        1.48        0.15      4.39 o 
 -12   9   0        2.88        3.92      3.72 o 
 -11   9   0        7.08        4.06      4.24 o 
 -10   9   0       19.76       22.17      2.96 o 
  -9   9   0        4.46        6.37      2.41 o 
  -8   9   0        4.50        1.15      2.12 o 
  -7   9   0      135.11      147.41      5.15 o 
  -6   9   0      277.13      259.42      5.65 o 
  -5   9   0      518.06      481.44      7.49 o 
  -4   9   0        9.43        4.17      1.31 o 
  -3   9   0        7.53        9.77      1.37 o 
  -2   9   0       77.68       74.33      2.83 o 
  -1   9   0        8.13        7.06      1.25 o 
   0   9   0      779.21      790.51     11.29 o 
   1   9   0      233.93      253.20      4.60 o 
   2   9   0      478.37      474.24      6.77 o 
   3   9   0        0.01       -0.40      0.93 o 
   4   9   0       39.82       50.69      1.88 o 
   5   9   0       14.07       16.47      1.45 o 
   6   9   0       36.41       29.26      1.66 o 
   7   9   0        2.93        9.17      0.99 o 
   8   9   0       46.64       51.37      2.01 o 
   9   9   0        0.67       -0.03      1.10 o 
  10   9   0      383.69      352.45      6.51 o 
  11   9   0       33.00       31.75      2.22 o 
  12   9   0       48.65       53.59      3.05 o 
  13   9   0       65.63       72.85      4.62 o 
  14   9   0       10.40       15.73      3.02 o 
  15   9   0       62.75       66.25      4.73 o 
  16   9   0       10.04        9.65      3.91 o 
  17   9   0        6.56       -0.89      5.20 o 
 -11  10   0        1.61        7.11      3.38 o 
 -10  10   0       17.71       21.94      5.87 o 
  -9  10   0       19.81       17.62      3.38 o 
  -8  10   0        0.01       -2.10      2.10 o 
  -7  10   0       17.12       17.81      3.01 o 
  -6  10   0        0.64        2.93      2.09 o 
  -5  10   0        2.96        4.16      1.76 o 
  -4  10   0      133.85      123.06      3.84 o 
  -3  10   0       31.33       30.68      1.96 o 
  -2  10   0      400.66      379.61      6.55 o 
  -1  10   0      549.89      562.89      8.77 o 
   0  10   0      182.75      153.48      3.64 o 
   1  10   0        0.04       -0.11      1.15 o 
   2  10   0      744.98      714.66      9.67 o 
   3  10   0        6.55        8.09      1.29 o 
   4  10   0      255.75      250.50      5.05 o 
   5  10   0       90.81       84.29      2.66 o 
   6  10   0       81.31       67.57      2.75 o 
   7  10   0      956.45      912.06     13.14 o 
   8  10   0      891.17      823.96     11.16 o 
   9  10   0       78.92       82.44      3.50 o 
  10  10   0      101.06      110.25      3.71 o 
  11  10   0      323.25      292.18      6.22 o 
  12  10   0       51.61       59.45      3.65 o 
  13  10   0        7.54        4.65      2.27 o 
  14  10   0       73.68       82.32      4.59 o 
  15  10   0      172.41      207.83     11.75 o 
  16  10   0        6.20        1.49      3.87 o 
  17  10   0        0.56       -1.22      3.55 o 
 -10  11   0        1.03       -3.48      3.48 o 
  -9  11   0       53.35       48.56      4.91 o 
  -8  11   0        2.05       -0.70      2.89 o 
  -7  11   0        3.66        0.78      2.35 o 
  -6  11   0        0.54        1.02      2.82 o 
  -5  11   0       25.79       22.19      2.50 o 
  -4  11   0      153.65      127.52      4.28 o 
  -3  11   0        6.44        2.61      1.76 o 
  -2  11   0      310.53      272.08      5.48 o 
  -1  11   0      175.91      157.11      3.97 o 
   0  11   0      611.58      569.57      8.99 o 
   1  11   0       15.31       17.96      2.07 o 
   2  11   0       27.10       23.86      1.65 o 
   3  11   0       33.55       30.81      1.84 o 
   4  11   0      481.14      499.47      8.03 o 
   5  11   0      491.53      481.13      7.86 o 
   6  11   0       22.91       17.04      2.16 o 
   7  11   0      272.51      286.61      5.60 o 
   8  11   0      125.90      130.17      3.97 o 
   9  11   0       27.93       35.22      1.85 o 
  10  11   0        0.78       -1.53      1.54 o 
  11  11   0       97.34       95.54      3.44 o 
  12  11   0      121.06      103.35      4.07 o 
  13  11   0       69.57       83.95      3.96 o 
  14  11   0        9.24       15.59      3.72 o 
  15  11   0        4.75       11.05      4.18 o 
  16  11   0        8.18        6.68      4.10 o 
 -10  12   0        2.69       -3.28      3.75 o 
  -9  12   0       13.14       12.64      3.91 o 
  -8  12   0        0.04       -2.20      3.43 o 
  -7  12   0       13.03       12.99      3.08 o 
  -6  12   0       45.12       54.23      3.98 o 
  -5  12   0       26.50       25.01      3.05 o 
  -4  12   0       34.93       35.89      4.66 o 
  -3  12   0       25.75       27.03      2.44 o 
  -2  12   0       45.78       42.68      2.73 o 
  -1  12   0      518.39      510.92      9.20 o 
   0  12   0      634.51      643.65     10.16 o 
   1  12   0      926.22      933.18     12.64 o 
   2  12   0     1726.19     1732.53     21.69 o 
   3  12   0     1151.11     1113.74     15.83 o 
   4  12   0      461.05      407.08      7.16 o 
   5  12   0     1557.65     1539.68     21.07 o 
   6  12   0       17.60       15.61      2.45 o 
   7  12   0       24.97       31.79      2.89 o 
   8  12   0      125.12      134.07      3.90 o 
   9  12   0       14.95       16.68      1.59 o 
  10  12   0       68.71       63.64      2.90 o 
  11  12   0       28.84       27.87      2.89 o 
  12  12   0        1.96        3.80      2.21 o 
  13  12   0       30.64       35.69      3.49 o 
  14  12   0        3.95        6.23      3.76 o 
  15  12   0        0.68       -0.50      4.19 o 
  16  12   0        6.15        9.32      4.12 o 
  -9  13   0       16.86       15.91      5.97 o 
  -8  13   0        4.17        1.27      4.06 o 
  -7  13   0        0.26        0.53      3.49 o 
  -6  13   0        9.35       11.21      3.57 o 
  -5  13   0      119.62      123.29      5.26 o 
  -4  13   0       59.56       57.64      3.88 o 
  -3  13   0       34.53       32.43      3.11 o 
  -2  13   0       44.26       42.36      3.21 o 
  -1  13   0       24.35       20.11      2.85 o 
   0  13   0       46.62       48.92      2.60 o 
   1  13   0        8.73        2.54      1.60 o 
   2  13   0      103.31       92.32      3.55 o 
   3  13   0       75.37       88.26      3.45 o 
   4  13   0       13.07       16.72      2.08 o 
   5  13   0      569.90      587.82      9.96 o 
   6  13   0       87.71       76.13      2.97 o 
   7  13   0       88.62       80.07      3.03 o 
   8  13   0        8.20        7.07      1.80 o 
   9  13   0       19.46       20.78      2.12 o 
  10  13   0        0.05        0.14      1.77 o 
  11  13   0        8.83        8.13      2.39 o 
  12  13   0        1.31       -0.36      2.53 o 
  13  13   0        1.33       -1.07      3.39 o 
  14  13   0        0.13       -3.43      3.43 o 
  15  13   0       16.96       19.69      4.41 o 
  -8  14   0        1.48        2.86      3.94 o 
  -7  14   0       17.16       19.17      4.38 o 
  -6  14   0        7.79       11.55      6.70 o 
  -5  14   0       21.43       28.86      4.24 o 
  -4  14   0       15.67       13.10      3.46 o 
  -3  14   0       52.98       53.11      3.75 o 
  -2  14   0        3.92        1.56      2.38 o 
  -1  14   0       30.45       30.06      3.16 o 
   0  14   0       53.01       48.61      4.16 o 
   1  14   0      234.36      237.43      5.41 o 
   2  14   0       80.31       87.06      3.66 o 
   3  14   0        3.54       -1.99      1.99 o 
   4  14   0      955.08      955.46     15.79 o 
   5  14   0      552.37      530.52     10.09 o 
   6  14   0       33.24       33.05      2.40 o 
   7  14   0        4.90        3.77      1.80 o 
   8  14   0        1.63        0.23      1.70 o 
   9  14   0       51.37       53.32      3.15 o 
  10  14   0      118.90      108.00      4.84 o 
  11  14   0      120.91      114.56      5.06 o 
  12  14   0      103.46      107.23      5.19 o 
  13  14   0       13.96       22.37      4.26 o 
  14  14   0        0.20       -3.75      3.75 o 
  15  14   0       15.18       19.14      5.62 o 
  -6  15   0       20.46       14.96      4.57 o 
  -5  15   0      178.81      243.37      9.50 o 
  -4  15   0       46.29       52.64      4.88 o 
  -3  15   0       14.36       10.33      3.05 o 
  -2  15   0        2.15        0.30      3.61 o 
  -1  15   0        6.66        3.11      2.57 o 
   0  15   0       48.12       44.79      3.57 o 
   1  15   0      127.29      126.18      5.48 o 
   2  15   0      168.02      182.76      6.14 o 
   3  15   0       10.69        6.98      2.38 o 
   4  15   0      146.73      128.15      4.71 o 
   5  15   0      635.79      645.33     11.81 o 
   6  15   0        6.99       11.65      2.51 o 
   7  15   0        5.72        5.57      2.25 o 
   8  15   0        5.15        4.62      2.21 o 
   9  15   0       66.15       77.84      3.86 o 
  10  15   0       35.02       39.27      4.04 o 
  11  15   0       20.85       18.90      3.35 o 
  12  15   0       32.81       42.88      4.85 o 
  13  15   0       50.67       43.18      5.09 o 
  14  15   0        0.07       -4.95      5.66 o 
  -5  16   0        8.23        8.21      4.16 o 
  -4  16   0       28.54       27.17      4.53 o 
  -3  16   0       53.69       57.35      5.11 o 
  -2  16   0       71.70       76.79      5.41 o 
  -1  16   0       65.09       81.50      4.69 o 
   0  16   0       12.58       21.51      4.61 o 
   1  16   0       21.42       26.03      3.32 o 
   2  16   0       13.63       14.66      3.04 o 
   3  16   0        3.54        4.32      2.73 o 
   4  16   0        2.93        2.22      2.64 o 
   5  16   0       95.64       97.37      5.11 o 
   6  16   0       19.80       17.96      3.56 o 
   7  16   0       29.46       34.01      2.98 o 
   8  16   0       34.47       37.37      3.98 o 
   9  16   0        2.01        1.87      2.72 o 
  10  16   0        6.53       -1.24      4.77 o 
  11  16   0       32.12       44.02      5.75 o 
  12  16   0        1.03       -1.81      4.81 o 
  13  16   0        1.29        0.63      4.74 o 
  -3  17   0        1.09       -3.59      3.59 o 
  -2  17   0       19.57       19.24      4.25 o 
  -1  17   0       17.18       13.76      4.05 o 
   0  17   0        0.72        2.75      3.01 o 
   1  17   0        0.03       -2.36      2.82 o 
   2  17   0       19.51       14.97      3.37 o 
   3  17   0       22.59       22.28      3.50 o 
   4  17   0        2.67       -0.82      2.75 o 
   5  17   0       68.20       93.01      4.93 o 
   6  17   0       45.41       48.95      3.95 o 
   7  17   0       14.69       13.93      5.46 o 
   8  17   0        4.91        3.24      3.42 o 
   9  17   0        0.79        4.11      4.78 o 
  10  17   0        9.89        6.95      3.69 o 
  11  17   0       25.05       27.16      5.76 o 
  12  17   0       29.86       38.29      6.48 o 
  -2  18   0        0.26        5.82      4.00 o 
  -1  18   0       13.21       17.49      4.38 o 
   0  18   0        6.00        6.69      3.77 o 
   1  18   0       44.29       50.21      5.15 o 
   2  18   0       14.44       14.41      3.56 o 
   3  18   0        0.01       -1.15      3.01 o 
   4  18   0        6.41        6.71      3.73 o 
   5  18   0       23.52       27.56      4.44 o 
   6  18   0       11.08       15.46      3.99 o 
   7  18   0        5.47        1.67      3.54 o 
   8  18   0        2.24        2.74      3.67 o 
   9  18   0       16.36       12.67      6.54 o 
  10  18   0       18.70       27.35      5.93 o 
  11  18   0       24.02       26.16      5.82 o 
   1  19   0        5.46        7.61      5.08 o 
   2  19   0        0.27        9.53      7.15 o 
   3  19   0        3.77        6.52      5.18 o 
   4  19   0       32.17       33.79      4.87 o 
   5  19   0       17.85       20.35      4.67 o 
   6  19   0       11.55       11.12      4.05 o 
   7  19   0       22.68       24.59      7.82 o 
   8  19   0        0.26        0.76      3.62 o 
   9  19   0       23.38       16.14      5.57 o 
  -7 -19   1       10.21       10.06      5.41 o 
  -6 -19   1        5.95        3.91      3.95 o 
  -5 -19   1       17.74       19.48      4.49 o 
  -4 -19   1        1.08       -0.52      3.73 o 
  -3 -19   1        1.93        7.80      4.07 o 
  -2 -19   1        0.38        0.29      6.58 o 
 -10 -18   1       34.64       41.91      8.91 o 
  -9 -18   1       19.75       21.05      5.62 o 
  -8 -18   1        5.00       -4.55      4.55 o 
  -7 -18   1        2.05        5.19      5.82 o 
  -6 -18   1       50.75       66.10      5.46 o 
  -5 -18   1      116.66      141.70      7.25 o 
  -4 -18   1       98.41      105.77      6.47 o 
  -3 -18   1       55.30       57.74      6.61 o 
  -2 -18   1        0.02        5.31      3.96 o 
  -1 -18   1        4.49        8.57      4.05 o 
   0 -18   1        5.82       11.98      5.41 o 
   1 -18   1        8.58       10.77      5.42 o 
 -11 -17   1        6.17        7.98      5.38 o 
 -10 -17   1        0.23       -1.67      4.54 o 
  -9 -17   1       12.67        6.71      4.71 o 
  -8 -17   1        6.63        8.40      3.63 o 
  -7 -17   1        1.11       -0.78      3.29 o 
  -6 -17   1       12.66       12.87      3.71 o 
  -5 -17   1        0.94        1.99      3.42 o 
  -4 -17   1        5.06        8.62      3.95 o 
  -3 -17   1      107.56      119.66      5.62 o 
  -2 -17   1       39.79       36.08      5.88 o 
  -1 -17   1       52.89       47.62      4.16 o 
   0 -17   1        6.57       10.21      3.37 o 
   1 -17   1        6.53        2.38      3.19 o 
   2 -17   1        2.07        1.85      4.68 o 
   3 -17   1       39.35       47.38     10.54 o 
 -13 -16   1       13.18        6.53      5.19 o 
 -12 -16   1       31.58       44.34      8.87 o 
 -11 -16   1       24.20       25.05      5.66 o 
 -10 -16   1       10.10        6.40      3.63 o 
  -9 -16   1        4.82        0.52      2.83 o 
  -8 -16   1       12.18        7.84      2.96 o 
  -7 -16   1        3.17        1.09      2.64 o 
  -6 -16   1        0.02       -2.44      2.44 o 
  -5 -16   1        5.75        4.30      2.45 o 
  -4 -16   1        4.77        2.64      2.68 o 
  -3 -16   1        6.58        6.18      2.83 o 
  -2 -16   1        2.37       -1.37      2.60 o 
  -1 -16   1        2.41        4.04      2.78 o 
   0 -16   1       62.06       69.76      4.56 o 
   1 -16   1       28.66       33.86      3.91 o 
   2 -16   1        0.08       -0.77      2.94 o 
   3 -16   1        7.43       11.38      3.94 o 
   4 -16   1        0.01        0.69      3.80 o 
   5 -16   1        0.18       -4.57      4.57 o 
 -14 -15   1        2.74       -2.67      4.86 o 
 -13 -15   1        0.32       -4.00      4.00 o 
 -12 -15   1       18.73       16.75      4.04 o 
 -11 -15   1        7.67        3.32      3.60 o 
 -10 -15   1       31.39       20.42      3.76 o 
  -9 -15   1        6.71       10.43      2.89 o 
  -8 -15   1       26.94       19.40      3.18 o 
  -7 -15   1        0.20       -1.24      2.06 o 
  -6 -15   1        1.99        2.50      2.11 o 
  -5 -15   1       10.50       13.58      2.44 o 
  -4 -15   1       16.27       22.19      2.75 o 
  -3 -15   1      159.20      147.14      5.12 o 
  -2 -15   1       31.72       30.18      2.95 o 
  -1 -15   1       34.08       27.28      3.23 o 
   0 -15   1       10.41        7.17      2.77 o 
   1 -15   1       23.43       21.50      3.24 o 
   2 -15   1       42.11       46.15      3.99 o 
   3 -15   1        6.81        2.42      2.98 o 
   4 -15   1        0.19        0.72      3.04 o 
   5 -15   1        1.29        1.26      3.59 o 
   6 -15   1        0.56        3.55      3.83 o 
 -14 -14   1        2.68       -0.22      3.66 o 
 -13 -14   1        1.18       -0.03      3.49 o 
 -12 -14   1        1.16       -2.67      3.26 o 
 -11 -14   1       33.26       34.76      3.57 o 
 -10 -14   1       17.63       13.49      2.97 o 
  -9 -14   1        3.23        4.87      2.25 o 
  -8 -14   1        7.82        6.94      2.06 o 
  -7 -14   1        9.63        5.48      1.89 o 
  -6 -14   1       65.34       70.73      3.09 o 
  -5 -14   1       28.28       34.11      2.49 o 
  -4 -14   1        2.92        5.87      1.98 o 
  -3 -14   1      117.91      117.91      5.83 o 
  -2 -14   1        0.07       -2.08      2.08 o 
  -1 -14   1      115.82      112.80      3.82 o 
   0 -14   1       96.84       95.59      3.95 o 
   1 -14   1       23.15       20.90      3.06 o 
   2 -14   1        1.66       -0.95      2.49 o 
   3 -14   1       10.17       15.93      3.06 o 
   4 -14   1       13.30       17.59      3.20 o 
   5 -14   1        0.89        2.15      2.98 o 
   6 -14   1        8.16       12.13      4.07 o 
   7 -14   1       11.29       11.07      4.18 o 
   8 -14   1       25.11       27.73      6.31 o 
 -15 -13   1       55.99       71.71      6.08 o 
 -14 -13   1        0.84       -0.63      3.62 o 
 -13 -13   1       11.00       14.47      5.14 o 
 -12 -13   1       35.03       37.63      4.31 o 
 -11 -13   1       63.21       59.92      3.55 o 
 -10 -13   1       37.14       32.39      2.91 o 
  -9 -13   1      153.37      128.54      4.35 o 
  -8 -13   1        5.02        0.62      1.67 o 
  -7 -13   1        7.94        7.79      1.82 o 
  -6 -13   1       71.65       68.90      2.96 o 
  -5 -13   1      363.20      358.59      6.83 o 
  -4 -13   1       95.72      101.90      3.89 o 
  -3 -13   1       52.48       60.54      3.39 o 
  -2 -13   1       31.79       23.97      2.12 o 
  -1 -13   1        8.12        6.71      1.99 o 
   0 -13   1       20.67       27.71      2.61 o 
   1 -13   1      114.87      104.35      4.00 o 
   2 -13   1        0.76        0.16      2.06 o 
   3 -13   1        0.89        0.08      2.36 o 
   4 -13   1        0.41        2.75      3.39 o 
   5 -13   1       11.69       11.41      3.01 o 
   6 -13   1       40.81       48.24      4.28 o 
   7 -13   1       11.39       15.18      5.54 o 
   8 -13   1       33.08       33.85      4.84 o 
   9 -13   1       30.89       44.98      5.54 o 
 -15 -12   1       48.37       81.49      6.48 o 
 -14 -12   1       47.46       57.83     13.78 o 
 -13 -12   1       30.77       27.13      3.61 o 
 -12 -12   1        0.00        1.38      2.54 o 
 -11 -12   1       12.79       13.39      2.44 o 
 -10 -12   1        0.71       -1.89      1.89 o 
  -9 -12   1       12.31       10.12      1.85 o 
  -8 -12   1       92.00       72.69      3.04 o 
  -7 -12   1      249.37      238.45      5.23 o 
  -6 -12   1        3.40        0.89      1.53 o 
  -5 -12   1      342.98      349.84      6.59 o 
  -4 -12   1      105.48       89.84      3.92 o 
  -3 -12   1      561.10      534.27      8.81 o 
  -2 -12   1        9.06        3.99      1.68 o 
  -1 -12   1      109.58       82.67      2.81 o 
   0 -12   1      604.55      594.53      9.63 o 
   1 -12   1      453.54      429.52      9.85 o 
   2 -12   1      150.53      159.80      6.27 o 
   3 -12   1        6.08        5.71      2.00 o 
   4 -12   1        0.04        1.50      2.39 o 
   5 -12   1       16.82       20.73      2.98 o 
   6 -12   1      274.52      275.34      7.98 o 
   7 -12   1       95.87       96.98      5.19 o 
   8 -12   1       36.73       53.86      5.05 o 
   9 -12   1       12.88       17.81      5.09 o 
  10 -12   1        2.16       -1.09      3.95 o 
 -16 -11   1        4.40        5.30      4.99 o 
 -15 -11   1        9.53       16.20      4.17 o 
 -14 -11   1        0.03       -2.94      2.94 o 
 -13 -11   1        9.48        3.05      2.72 o 
 -12 -11   1        5.19       -1.10      2.16 o 
 -11 -11   1        3.03        3.20      2.10 o 
 -10 -11   1       24.57       23.11      2.50 o 
  -9 -11   1        0.00       -1.45      1.45 o 
  -8 -11   1       99.01      103.01      3.77 o 
  -7 -11   1      267.63      255.63      5.33 o 
  -6 -11   1      460.58      408.77      9.11 o 
  -5 -11   1      158.89      156.72      4.43 o 
  -4 -11   1       22.55       26.85      1.93 o 
  -3 -11   1      182.85      175.10      4.12 o 
  -2 -11   1      616.39      604.69      8.75 o 
  -1 -11   1      267.76      279.35      5.48 o 
   0 -11   1        5.89        2.02      1.71 o 
   1 -11   1        2.66       -1.53      1.53 o 
   2 -11   1      168.29      162.11      4.21 o 
   3 -11   1       35.51       31.20      2.30 o 
   4 -11   1       18.29       22.29      2.39 o 
   5 -11   1      111.89       94.62      3.80 o 
   6 -11   1       18.92       26.93      3.14 o 
   7 -11   1      140.13      145.04      5.82 o 
   8 -11   1       59.00       51.95      4.86 o 
   9 -11   1       67.65       75.11      5.64 o 
  10 -11   1       22.57       25.58      4.65 o 
  11 -11   1        5.70       -1.54      3.36 o 
 -16 -10   1        3.90        2.85      4.68 o 
 -15 -10   1       43.62       40.01      4.94 o 
 -14 -10   1      109.85      106.80      5.15 o 
 -13 -10   1       37.39       38.53      3.44 o 
 -12 -10   1        1.73        0.12      1.98 o 
 -11 -10   1        1.24       -0.87      1.89 o 
 -10 -10   1       12.94        9.80      1.83 o 
  -9 -10   1        1.63       -1.40      1.40 o 
  -8 -10   1      424.91      390.83      6.23 o 
  -7 -10   1      643.84      580.27      8.30 o 
  -6 -10   1        8.43       10.54      1.63 o 
  -5 -10   1       34.23       35.31      1.91 o 
  -4 -10   1       84.28       76.00      2.59 o 
  -3 -10   1      473.42      462.60      7.47 o 
  -2 -10   1      188.50      192.63      3.79 o 
  -1 -10   1       43.89       36.88      1.94 o 
   0 -10   1     1095.35     1128.60     15.76 o 
   1 -10   1     1074.02     1086.82     15.34 o 
   2 -10   1        7.38        1.54      1.47 o 
   3 -10   1      173.14      156.14      4.01 o 
   4 -10   1       56.47       49.10      2.99 o 
   5 -10   1        0.21       -1.12      1.76 o 
   6 -10   1       44.76       40.09      2.73 o 
   7 -10   1        7.40       11.12      2.32 o 
   8 -10   1        0.50       -2.20      2.20 o 
   9 -10   1        0.79       -1.66      2.76 o 
  10 -10   1        0.14       -3.89      3.89 o 
  11 -10   1        5.75        4.27      3.35 o 
 -16  -9   1        3.16        7.15      4.96 o 
 -15  -9   1        0.45        4.44      3.06 o 
 -14  -9   1        3.47        8.10      3.53 o 
 -13  -9   1        0.58       -2.41      2.41 o 
 -12  -9   1        8.36        3.27      2.10 o 
 -11  -9   1       51.69       35.82      2.65 o 
 -10  -9   1       34.88       34.97      2.44 o 
  -9  -9   1        4.21        1.79      1.47 o 
  -8  -9   1       46.09       43.03      1.96 o 
  -7  -9   1     1194.29     1155.78     14.78 o 
  -6  -9   1      422.67      418.08      6.91 o 
  -5  -9   1       22.11       22.81      1.61 o 
  -4  -9   1      215.35      230.10      4.42 o 
  -3  -9   1      199.76      208.68      4.14 o 
  -2  -9   1        0.41        1.62      0.98 o 
  -1  -9   1      243.20      244.08      4.58 o 
   0  -9   1      275.47      269.67      4.98 o 
   1  -9   1       16.39       13.28      1.47 o 
   2  -9   1        3.71        1.53      1.37 o 
   3  -9   1       85.10       70.12      2.55 o 
   4  -9   1       80.72       84.32      3.09 o 
   5  -9   1        1.10       -1.38      1.38 o 
   6  -9   1      127.21      121.99      3.74 o 
   7  -9   1      261.30      240.44      5.55 o 
   8  -9   1        0.96       -0.09      2.07 o 
   9  -9   1       53.37       52.42      3.52 o 
  10  -9   1       97.00       95.95      4.37 o 
  11  -9   1       53.96       60.51      4.55 o 
  12  -9   1        0.04       -1.98      3.65 o 
 -16  -8   1        7.34        5.29      4.02 o 
 -15  -8   1        8.80        6.65      3.06 o 
 -14  -8   1       20.67       24.27      3.27 o 
 -13  -8   1       37.33       36.59      3.32 o 
 -12  -8   1      210.05      214.82      5.81 o 
 -11  -8   1       14.26       18.62      2.06 o 
 -10  -8   1        4.42        4.81      1.67 o 
  -9  -8   1      153.73      163.19      4.04 o 
  -8  -8   1      175.95      173.80      3.44 o 
  -7  -8   1      125.75      131.42      2.91 o 
  -6  -8   1      229.67      237.16      4.02 o 
  -5  -8   1      166.87      196.82      3.94 o 
  -4  -8   1        0.64       -0.96      0.96 o 
  -3  -8   1      299.21      347.21      5.68 o 
  -2  -8   1       23.03       19.70      1.19 o 
  -1  -8   1        0.04        0.24      0.91 o 
   0  -8   1     1442.39     1551.96     20.56 o 
   1  -8   1        5.54        1.64      1.06 o 
   2  -8   1      411.91      400.92      6.55 o 
   3  -8   1      258.72      230.32      4.51 o 
   4  -8   1       79.81       76.25      2.58 o 
   5  -8   1      202.59      163.89      3.65 o 
   6  -8   1       85.72      104.37      3.07 o 
   7  -8   1       37.92       23.42      2.07 o 
   8  -8   1       23.19       27.98      2.65 o 
   9  -8   1       37.60       37.27      2.98 o 
  10  -8   1       34.65       37.37      2.92 o 
  11  -8   1       13.84       11.86      3.35 o 
  12  -8   1        0.03       -3.42      3.42 o 
  13  -8   1        1.55        1.93      3.81 o 
 -17  -7   1        1.36        3.96      4.95 o 
 -16  -7   1        1.05        0.60      3.25 o 
 -15  -7   1       12.27       16.24      3.23 o 
 -14  -7   1        4.89        6.25      2.66 o 
 -13  -7   1       15.82       14.23      2.83 o 
 -12  -7   1       47.45       54.32      2.99 o 
 -11  -7   1      232.05      232.88      5.13 o 
 -10  -7   1       40.41       49.24      2.50 o 
  -9  -7   1       69.07       64.30      2.48 o 
  -8  -7   1      663.56      590.69      9.03 o 
  -7  -7   1      162.90      163.84      3.69 o 
  -6  -7   1      727.55      711.71      9.34 o 
  -5  -7   1     2186.00     2181.14     28.20 o 
  -4  -7   1      364.22      352.40      5.67 o 
  -3  -7   1      369.06      314.47      5.13 o 
  -2  -7   1      928.79      875.06     11.10 o 
  -1  -7   1      224.74      211.55      3.81 o 
   0  -7   1      441.73      422.14      7.17 o 
   1  -7   1     1605.80     1565.29     19.31 o 
   2  -7   1      193.75      130.54      3.02 o 
   3  -7   1      858.71      885.97     11.62 o 
   4  -7   1     1448.57     1450.49     18.26 o 
   5  -7   1      207.32      204.36      4.04 o 
   6  -7   1       11.29       13.38      1.55 o 
   7  -7   1       37.54       33.07      1.99 o 
   8  -7   1        3.93        1.97      1.64 o 
   9  -7   1       13.51        9.87      2.34 o 
  10  -7   1        1.66        3.60      2.04 o 
  11  -7   1        4.45        1.32      2.16 o 
  12  -7   1        2.96       -2.53      3.74 o 
  13  -7   1       14.19        9.76      4.03 o 
 -17  -6   1        5.79       16.12      5.09 o 
 -16  -6   1        0.68       -4.34      4.61 o 
 -15  -6   1       37.50       46.44      3.98 o 
 -14  -6   1        5.89        9.17      2.70 o 
 -13  -6   1        0.29       -0.47      2.27 o 
 -12  -6   1        7.49        5.62      1.88 o 
 -11  -6   1       29.43       31.36      2.18 o 
 -10  -6   1      714.53      740.96     11.21 o 
  -9  -6   1        6.93        5.79      1.35 o 
  -8  -6   1      156.11      143.56      3.36 o 
  -7  -6   1     1124.99     1074.86     14.73 o 
  -6  -6   1      157.59      138.88      2.65 o 
  -5  -6   1      848.06      809.66     10.29 o 
  -4  -6   1     4000.93     4148.49     52.15 o 
  -3  -6   1     2654.37     2766.46     32.51 o 
  -2  -6   1     2490.63     2687.86     27.86 o 
  -1  -6   1     1019.82     1033.52     12.75 o 
   0  -6   1      883.26      908.70     10.73 o 
   1  -6   1       64.82       67.81      1.69 o 
   2  -6   1      156.18      167.50      3.05 o 
   3  -6   1       53.66       51.61      2.33 o 
   4  -6   1       17.29       13.22      1.27 o 
   5  -6   1     1172.11     1197.09     15.34 o 
   6  -6   1       37.37       46.38      2.09 o 
   7  -6   1      137.68      141.44      3.41 o 
   8  -6   1      149.77      135.28      3.30 o 
   9  -6   1       47.27       47.17      2.20 o 
  10  -6   1        1.10       -1.63      1.63 o 
  11  -6   1        7.50        6.85      2.26 o 
  12  -6   1        0.21       -0.39      2.39 o 
  13  -6   1       19.28       19.88      3.43 o 
  14  -6   1       14.39       12.90      3.61 o 
 -17  -5   1        6.40        2.62      3.84 o 
 -16  -5   1        2.28       -2.94      3.21 o 
 -15  -5   1        2.05        4.49      2.95 o 
 -14  -5   1       12.91       11.54      2.82 o 
 -13  -5   1       14.46        9.19      2.55 o 
 -12  -5   1        0.04       -0.51      1.75 o 
 -11  -5   1        1.27       -0.35      1.58 o 
 -10  -5   1       60.58       64.38      2.60 o 
  -9  -5   1       41.09       43.61      2.32 o 
  -8  -5   1        2.53        3.53      1.08 o 
  -7  -5   1      139.75      114.50      2.76 o 
  -6  -5   1       16.91        8.25      1.01 o 
  -5  -5   1       27.02       37.35      1.23 o 
  -4  -5   1       28.87       30.41      1.17 o 
  -3  -5   1      828.34      981.53     11.26 o 
  -2  -5   1     1208.09     1298.33     13.77 o 
  -1  -5   1       30.83       43.97      1.22 o 
   0  -5   1      722.63      785.48      8.71 o 
   1  -5   1      182.58      207.81      2.90 o 
   2  -5   1      579.15      699.93      8.46 o 
   3  -5   1      368.73      344.76      4.75 o 
   4  -5   1      557.57      532.64      6.90 o 
   5  -5   1     1233.10     1307.29     16.45 o 
   6  -5   1        3.41       -1.10      1.10 o 
   7  -5   1        8.00        4.90      1.31 o 
   8  -5   1        8.95        4.97      1.37 o 
   9  -5   1        1.75        1.36      1.60 o 
  10  -5   1       36.49       35.58      2.19 o 
  11  -5   1       47.34       47.33      3.73 o 
  12  -5   1        2.42        2.85      2.50 o 
  13  -5   1        2.13        0.48      3.24 o 
  14  -5   1        1.89        2.23      3.19 o 
  15  -5   1        1.39       -2.58      3.29 o 
 -17  -4   1       30.12       47.35      4.99 o 
 -16  -4   1        4.09        0.76      3.33 o 
 -15  -4   1        0.67       -1.47      2.93 o 
 -14  -4   1       10.93       10.05      2.91 o 
 -13  -4   1       54.31       54.69      3.61 o 
 -12  -4   1       20.07       16.79      2.16 o 
 -11  -4   1       25.08       18.28      2.12 o 
 -10  -4   1      100.67      104.58      3.18 o 
  -9  -4   1      138.90      131.28      2.76 o 
  -8  -4   1      220.92      229.58      4.56 o 
  -7  -4   1      271.12      278.40      5.47 o 
  -6  -4   1       46.69       28.49      1.21 o 
  -5  -4   1      488.61      520.52      6.89 o 
  -4  -4   1        8.04        9.67      0.55 o 
  -3  -4   1       35.26       39.62      1.06 o 
  -2  -4   1     1307.84     1339.79     14.07 o 
  -1  -4   1     5205.32     5340.61     54.27 o 
   0  -4   1     2639.72     2714.92     26.46 o 
   1  -4   1       55.85       55.11      1.27 o 
   2  -4   1     1273.38     1420.08     15.14 o 
   3  -4   1       18.81       28.03      1.17 o 
   4  -4   1     5069.22     5503.34     56.75 o 
   5  -4   1      726.89      761.75      9.28 o 
   6  -4   1        4.12       -1.07      1.07 o 
   7  -4   1       16.18       23.25      1.87 o 
   8  -4   1       42.40       45.02      1.94 o 
   9  -4   1        4.37        5.45      1.40 o 
  10  -4   1       84.53       85.67      3.45 o 
  11  -4   1        1.20        2.72      2.33 o 
  12  -4   1       22.75       26.93      3.27 o 
  13  -4   1        5.42        1.57      2.77 o 
  14  -4   1        0.07       -3.12      3.16 o 
  15  -4   1        4.26        7.28      3.31 o 
 -16  -3   1        0.08        0.26      3.71 o 
 -15  -3   1       46.63       47.15      4.51 o 
 -14  -3   1        9.58        5.89      2.79 o 
 -13  -3   1       32.07       27.27      3.08 o 
 -12  -3   1       40.21       38.35      2.71 o 
 -11  -3   1      210.10      199.54      4.60 o 
 -10  -3   1       65.88       56.62      3.01 o 
  -9  -3   1       80.75       74.72      2.49 o 
  -8  -3   1      198.77      209.17      4.32 o 
  -7  -3   1      383.39      389.11      5.51 o 
  -6  -3   1      125.48       94.81      1.69 o 
  -5  -3   1     1058.01     1071.73     12.23 o 
  -4  -3   1     6372.93     6586.63     63.61 o 
  -3  -3   1      764.68      784.60      9.10 o 
  -2  -3   1     1626.65     1744.52     17.11 o 
  -1  -3   1     9628.41     9802.92     94.01 o 
   0  -3   1      610.24      638.36      6.54 o 
   1  -3   1       32.70       41.35      1.04 o 
   2  -3   1     2018.51     2173.93     21.50 o 
   3  -3   1      653.00      674.59      6.83 o 
   4  -3   1     2308.89     2556.19     30.06 o 
   5  -3   1       47.51       31.37      1.56 o 
   6  -3   1      792.87      777.16     10.94 o 
   7  -3   1       51.55       49.67      1.81 o 
   8  -3   1      155.05      161.28      3.41 o 
   9  -3   1       22.51       16.67      1.62 o 
  10  -3   1       12.47       12.05      1.72 o 
  11  -3   1       67.80       62.73      4.97 o 
  12  -3   1      124.14      128.59      5.20 o 
  13  -3   1      106.10      103.84      5.11 o 
  14  -3   1        1.48        4.03      3.00 o 
  15  -3   1        4.96        9.56      3.97 o 
 -16  -2   1        0.13       -3.01      3.01 o 
 -15  -2   1        6.72        6.35      3.31 o 
 -14  -2   1       29.23       28.46      3.45 o 
 -13  -2   1       54.87       57.61      3.82 o 
 -12  -2   1        4.50        1.70      2.70 o 
 -11  -2   1      151.25      133.20      4.18 o 
 -10  -2   1      521.95      531.98      8.46 o 
  -9  -2   1      586.34      585.98      8.87 o 
  -8  -2   1     1613.37     1601.03     21.17 o 
  -7  -2   1      476.43      458.36      6.40 o 
  -6  -2   1      178.58      158.30      2.55 o 
  -5  -2   1      106.51       87.02      1.46 o 
  -4  -2   1     1789.87     1795.13     16.88 o 
  -3  -2   1     5504.57     5731.90     50.61 o 
  -2  -2   1      338.37      374.97      3.63 o 
  -1  -2   1     7016.75     7219.77     69.37 o 
   0  -2   1     2428.64     2412.55     23.41 o 
   1  -2   1      190.40      152.94      1.69 o 
   2  -2   1    29967.67    29771.05    263.49 o 
   3  -2   1       75.11       88.74      1.56 o 
   4  -2   1       79.41       87.29      1.71 o 
   5  -2   1     1044.90     1157.96     14.18 o 
   6  -2   1      403.78      449.89      5.87 o 
   7  -2   1      410.56      396.13      5.82 o 
   8  -2   1      152.43      157.86      3.53 o 
   9  -2   1       77.59       75.50      2.58 o 
  10  -2   1      344.93      346.16      6.32 o 
  11  -2   1        2.11       -0.37      1.75 o 
  12  -2   1      257.64      269.54      9.28 o 
  13  -2   1        0.20        4.15      2.80 o 
  14  -2   1       11.64        6.96      3.03 o 
  15  -2   1        1.30       -1.54      3.32 o 
  16  -2   1        9.42        8.38      3.98 o 
 -16  -1   1        5.11       14.56      3.80 o 
 -15  -1   1       12.51       11.26      3.63 o 
 -14  -1   1       26.02       30.61      3.98 o 
 -13  -1   1       71.56       67.89      4.05 o 
 -12  -1   1        7.52        2.38      2.24 o 
 -11  -1   1      275.54      262.67      5.96 o 
 -10  -1   1      412.20      417.82      7.04 o 
  -9  -1   1       34.76       31.45      1.74 o 
  -8  -1   1      944.01      953.84     13.19 o 
  -7  -1   1     1159.00     1190.65     14.71 o 
  -6  -1   1      674.54      725.35      9.24 o 
  -5  -1   1       52.49       47.88      1.24 o 
  -4  -1   1       15.41       19.61      0.66 o 
  -3  -1   1     4308.32     4346.19     40.04 o 
  -2  -1   1      915.47      957.44      8.31 o 
  -1  -1   1      602.24      614.94      5.38 o 
   0  -1   1     2231.45     1869.21     45.89 o 
   1  -1   1     1490.09     1631.74     13.69 o 
   2  -1   1      157.11      154.92      1.86 o 
   3  -1   1       10.99        6.74      0.50 o 
   4  -1   1        0.72       -0.02      0.45 o 
   5  -1   1       25.71       25.19      0.96 o 
   6  -1   1      345.58      335.14      4.56 o 
   7  -1   1       40.90       40.28      1.61 o 
   8  -1   1       63.45       74.09      3.31 o 
   9  -1   1       24.28       31.04      1.77 o 
  10  -1   1       23.02       21.13      1.72 o 
  11  -1   1       70.82       62.89      2.65 o 
  12  -1   1      171.51      183.87      5.22 o 
  13  -1   1      682.69      697.59     14.16 o 
  14  -1   1      176.39      182.24      6.45 o 
  15  -1   1       29.24       39.36      5.61 o 
  16  -1   1        4.21        0.96      3.49 o 
 -16   0   1       18.98       20.11      4.23 o 
 -15   0   1        5.31        2.14      3.29 o 
 -14   0   1        2.78        1.96      3.16 o 
 -13   0   1       20.16       22.46      3.04 o 
 -12   0   1       62.79       53.65      3.53 o 
 -11   0   1        2.90       -1.87      1.88 o 
 -10   0   1      255.86      266.94      5.25 o 
  -9   0   1      279.97      290.68      5.29 o 
  -8   0   1       72.60       72.06      2.37 o 
  -7   0   1      251.31      278.00      5.51 o 
  -6   0   1      829.31      925.47     11.54 o 
  -5   0   1       44.50       54.32      1.34 o 
  -4   0   1       10.36       10.51      0.56 o 
  -3   0   1       57.64       55.80      1.02 o 
  -2   0   1      300.80      290.06      3.22 o 
  -1   0   1       39.00       36.96      0.47 o 
   1   0   1        2.99       -0.17      0.17 o 
   2   0   1      174.14      174.10      1.94 o 
   3   0   1    13728.99    13359.13    128.91 o 
   4   0   1       67.71       73.09      1.25 o 
   5   0   1      601.89      592.41      7.06 o 
   6   0   1       32.68       47.22      1.59 o 
   7   0   1     1860.13     1938.01     25.09 o 
   8   0   1      221.69      214.62      4.18 o 
   9   0   1       37.11       36.49      1.80 o 
  10   0   1       16.76       13.71      1.52 o 
  11   0   1      712.53      721.53     11.08 o 
  12   0   1      374.45      382.88      7.85 o 
  13   0   1       42.93       52.52      3.70 o 
  14   0   1       31.25       35.45      4.02 o 
  15   0   1        0.18        3.29      2.90 o 
  16   0   1       24.55       29.81      4.48 o 
  17   0   1       18.50       18.26      5.48 o 
 -16   1   1        0.07        1.73      3.74 o 
 -15   1   1        5.30        4.90      3.41 o 
 -14   1   1       57.02       50.69      5.91 o 
 -13   1   1       10.36       16.84      3.38 o 
 -12   1   1      264.87      264.58      7.42 o 
 -11   1   1      107.90      100.79      4.44 o 
 -10   1   1      324.69      315.24      5.95 o 
  -9   1   1       63.41       63.06      2.31 o 
  -8   1   1        1.11       -0.45      1.27 o 
  -7   1   1      326.91      324.31      5.25 o 
  -6   1   1      107.00      102.84      2.20 o 
  -5   1   1       21.10       19.16      0.88 o 
  -4   1   1     1129.66     1121.01     11.88 o 
  -3   1   1        0.77        2.01      0.35 o 
  -2   1   1      311.95      346.90      3.72 o 
  -1   1   1      374.29      365.58      3.91 o 
   2   1   1      448.28      445.95      3.96 o 
   3   1   1     2911.51     3011.27     27.83 o 
   4   1   1       12.47       18.76      1.10 o 
   5   1   1      144.95      148.95      2.67 o 
   6   1   1      220.29      229.63      3.55 o 
   7   1   1       89.48       77.55      2.18 o 
   8   1   1      935.39      965.76     13.30 o 
   9   1   1      386.77      371.02      7.41 o 
  10   1   1       14.02       14.08      1.53 o 
  11   1   1       82.35       90.69      3.14 o 
  12   1   1      545.94      541.25      9.05 o 
  13   1   1        1.54       -1.26      2.03 o 
  14   1   1       69.14       58.29      4.06 o 
  15   1   1       65.62       71.12      4.47 o 
  16   1   1        2.82       10.36      3.75 o 
  17   1   1        0.79        3.95      4.86 o 
 -15   2   1        3.00        8.34      3.60 o 
 -14   2   1       21.12       16.58      3.98 o 
 -13   2   1       47.62       51.13      6.61 o 
 -12   2   1        0.07        2.09      2.45 o 
 -11   2   1      311.22      315.01      7.83 o 
 -10   2   1     1227.68     1230.28     18.97 o 
  -9   2   1        1.97        1.64      1.26 o 
  -8   2   1       70.59       61.67      2.19 o 
  -7   2   1       40.32       50.75      2.12 o 
  -6   2   1      136.51      157.42      2.71 o 
  -5   2   1       66.91       69.50      1.62 o 
  -4   2   1      130.01      119.60      1.99 o 
  -3   2   1      328.60      342.66      3.97 o 
  -2   2   1     3200.88     3279.04     31.65 o 
  -1   2   1     1990.69     2043.19     19.80 o 
   0   2   1       98.85      100.48      1.26 o 
   1   2   1      129.64      127.49      1.88 o 
   2   2   1      178.19      215.17      2.11 o 
   3   2   1    19367.14    18499.91    157.61 o 
   4   2   1     1970.40     2067.89     18.52 o 
   5   2   1      314.46      300.49      4.19 o 
   6   2   1     1455.30     1436.20     17.28 o 
   7   2   1     1045.53     1135.49     15.16 o 
   8   2   1       22.27       22.34      1.41 o 
   9   2   1      211.79      205.95      4.47 o 
  10   2   1       55.07       55.86      2.23 o 
  11   2   1      837.03      841.32     12.47 o 
  12   2   1       20.92       22.86      2.25 o 
  13   2   1       27.14       27.49      2.62 o 
  14   2   1        8.10        1.46      2.61 o 
  15   2   1        0.52       -2.60      2.60 o 
  16   2   1        0.44       -2.64      2.87 o 
  17   2   1        4.39       10.37      4.89 o 
 -15   3   1        5.59        8.35      3.78 o 
 -14   3   1       10.07        9.83      3.52 o 
 -13   3   1        7.31        9.86      3.33 o 
 -12   3   1        4.34       11.63      2.73 o 
 -11   3   1       38.68       47.03      3.35 o 
 -10   3   1      168.45      188.28      5.89 o 
  -9   3   1      215.69      230.58      4.77 o 
  -8   3   1      165.76      161.81      3.43 o 
  -7   3   1        0.27        0.69      0.92 o 
  -6   3   1       13.50       18.46      1.18 o 
  -5   3   1      248.90      262.63      4.27 o 
  -4   3   1      366.35      389.02      4.97 o 
  -3   3   1      543.01      547.77      6.52 o 
  -2   3   1     2612.63     2715.31     26.33 o 
  -1   3   1      271.44      280.82      3.30 o 
   0   3   1     8907.97     9462.27     84.28 o 
   1   3   1      249.49      268.54      2.54 o 
   2   3   1     1243.63     1296.95     12.73 o 
   3   3   1    24327.41    22901.85    210.93 o 
   4   3   1      345.40      343.11      3.80 o 
   5   3   1     1125.75     1296.16     12.41 o 
   6   3   1      611.36      568.46      7.42 o 
   7   3   1      650.37      672.25      9.46 o 
   8   3   1     1025.27      997.32     13.65 o 
   9   3   1      798.08      740.83     10.73 o 
  10   3   1      607.29      596.99      9.14 o 
  11   3   1      895.07      833.67     12.32 o 
  12   3   1      394.61      393.25      7.12 o 
  13   3   1      230.22      237.37      5.97 o 
  14   3   1       43.77       44.25      3.56 o 
  15   3   1        0.44        0.71      2.57 o 
  16   3   1       10.42        4.89      3.05 o 
  17   3   1        5.38        7.75      4.86 o 
 -15   4   1        0.45        5.96      3.79 o 
 -14   4   1        4.83        2.63      3.27 o 
 -13   4   1        4.74        3.37      3.16 o 
 -12   4   1       18.69       18.09      3.49 o 
 -11   4   1        2.11        2.50      2.39 o 
 -10   4   1      350.37      353.11      8.32 o 
  -9   4   1      523.05      519.35      8.51 o 
  -8   4   1       90.35       97.95      2.75 o 
  -7   4   1        6.34        2.57      1.09 o 
  -6   4   1      719.25      688.97      9.16 o 
  -5   4   1      202.82      229.63      3.78 o 
  -4   4   1        7.57        4.55      0.93 o 
  -3   4   1      154.47      203.19      2.99 o 
  -2   4   1     4764.84     5123.91     55.25 o 
  -1   4   1       22.43       33.56      0.84 o 
   0   4   1     1098.30     1139.10     10.50 o 
   1   4   1     1653.29     1800.66     16.20 o 
   2   4   1     1664.47     1734.61     16.20 o 
   3   4   1      622.38      595.68      6.18 o 
   4   4   1      151.82      138.84      1.87 o 
   5   4   1     2516.53     2637.29     27.25 o 
   6   4   1        2.70        6.31      0.85 o 
   7   4   1     1497.69     1363.73     18.00 o 
   8   4   1      264.56      259.73      4.60 o 
   9   4   1      654.12      630.32      9.37 o 
  10   4   1        1.28        0.23      1.14 o 
  11   4   1       39.80       30.67      2.11 o 
  12   4   1       35.54       31.57      2.30 o 
  13   4   1        3.61       -0.34      1.91 o 
  14   4   1       71.30       74.20      4.16 o 
  15   4   1       31.15       32.67      3.53 o 
  16   4   1       28.99       28.37      3.61 o 
  17   4   1        0.30       -4.13      5.70 o 
 -14   5   1        2.89        2.70      3.02 o 
 -13   5   1        1.24        3.35      3.25 o 
 -12   5   1       23.09       19.73      3.61 o 
 -11   5   1        6.15        3.90      2.97 o 
 -10   5   1       31.75       33.33      3.03 o 
  -9   5   1        5.96        7.42      2.25 o 
  -8   5   1      171.41      163.87      3.80 o 
  -7   5   1       48.60       49.05      2.29 o 
  -6   5   1       88.81       98.83      2.92 o 
  -5   5   1      679.14      656.75     10.29 o 
  -4   5   1     1101.58     1138.93     13.19 o 
  -3   5   1     4653.78     4753.76     49.12 o 
  -2   5   1      107.56      133.31      2.20 o 
  -1   5   1       12.50       17.71      0.77 o 
   0   5   1      431.56      391.05      5.36 o 
   1   5   1     1193.25     1149.44     11.06 o 
   2   5   1     2682.51     2679.96     27.50 o 
   3   5   1     1470.64     1429.40     14.21 o 
   4   5   1       32.63       33.77      1.01 o 
   5   5   1     6042.94     6628.70     71.42 o 
   6   5   1     5680.32     5998.13     69.44 o 
   7   5   1       12.04       16.06      1.07 o 
   8   5   1       95.60       99.56      3.67 o 
   9   5   1       70.93       74.58      2.46 o 
  10   5   1       56.12       53.40      2.21 o 
  11   5   1      168.16      168.83      4.27 o 
  12   5   1        0.54       -1.52      1.52 o 
  13   5   1       14.69       12.91      2.18 o 
  14   5   1        0.00       -1.86      2.01 o 
  15   5   1       25.96       24.53      4.78 o 
  16   5   1        5.06        6.78      3.09 o 
  17   5   1        1.55        2.54      3.78 o 
 -14   6   1        0.83       -1.25      4.31 o 
 -13   6   1        3.58       -0.44      2.78 o 
 -12   6   1        7.69       11.81      3.08 o 
 -11   6   1        8.64        8.91      2.80 o 
 -10   6   1        0.00        1.86      1.93 o 
  -9   6   1        7.59        5.72      1.86 o 
  -8   6   1       44.27       41.63      2.30 o 
  -7   6   1      708.48      678.77      9.50 o 
  -6   6   1       28.75       34.29      1.71 o 
  -5   6   1        0.95       -1.05      1.05 o 
  -4   6   1        1.05        0.36      0.85 o 
  -3   6   1     3772.02     3850.01     42.54 o 
  -2   6   1     5067.77     5448.14     56.13 o 
  -1   6   1     1283.64     1368.22     14.69 o 
   0   6   1      226.24      188.64      2.57 o 
   1   6   1      505.72      459.19      5.11 o 
   2   6   1      261.63      252.93      3.67 o 
   3   6   1      583.60      540.91      6.99 o 
   4   6   1       42.61       57.24      1.58 o 
   5   6   1      148.58      158.89      2.54 o 
   6   6   1      213.62      299.49      4.51 o 
   7   6   1      250.81      234.92      3.99 o 
   8   6   1      783.84      892.38     11.50 o 
   9   6   1       87.58       98.80      3.37 o 
  10   6   1        2.74        1.37      1.23 o 
  11   6   1        0.50        0.34      1.36 o 
  12   6   1      113.11      107.80      3.49 o 
  13   6   1       62.13       59.23      3.08 o 
  14   6   1        2.09        2.74      2.16 o 
  15   6   1        0.77       -2.56      2.59 o 
  16   6   1        7.16        3.60      2.96 o 
  17   6   1       13.28       11.52      5.81 o 
 -13   7   1        0.04       -3.34      3.34 o 
 -12   7   1       14.68       15.87      2.93 o 
 -11   7   1        0.00       -0.55      2.64 o 
 -10   7   1        0.24        4.57      2.26 o 
  -9   7   1        0.06       -1.74      1.74 o 
  -8   7   1       12.59       13.32      2.16 o 
  -7   7   1        1.41       -1.36      1.49 o 
  -6   7   1       55.10       57.15      2.16 o 
  -5   7   1      200.49      212.72      4.02 o 
  -4   7   1      672.83      706.13      9.17 o 
  -3   7   1      179.18      170.12      3.04 o 
  -2   7   1       68.97       57.38      1.94 o 
  -1   7   1      423.95      498.65      6.39 o 
   0   7   1     2033.43     2304.82     25.81 o 
   1   7   1     1183.70     1234.62     13.40 o 
   2   7   1       13.23       13.99      0.88 o 
   3   7   1      465.66      444.72      6.04 o 
   4   7   1      891.76      919.29     11.50 o 
   5   7   1     2333.72     2431.85     31.08 o 
   6   7   1       35.88       37.21      1.41 o 
   7   7   1      405.77      404.68      5.85 o 
   8   7   1      300.58      314.75      4.97 o 
   9   7   1       32.32       24.74      1.65 o 
  10   7   1      403.97      358.29      6.32 o 
  11   7   1       67.87       64.53      2.58 o 
  12   7   1       17.32       16.70      1.96 o 
  13   7   1        2.07        6.05      2.07 o 
  14   7   1       59.42       69.34      3.50 o 
  15   7   1       21.96       14.20      2.97 o 
  16   7   1        0.51        2.36      2.92 o 
  17   7   1        1.82       -0.55      3.68 o 
 -13   8   1        0.94        7.72      7.30 o 
 -12   8   1       20.53       21.41      4.25 o 
 -11   8   1        8.77        5.83      2.69 o 
 -10   8   1        5.66       -0.44      2.34 o 
  -9   8   1       65.08       71.27      5.24 o 
  -8   8   1       35.03       24.09      2.60 o 
  -7   8   1       82.53       69.59      3.19 o 
  -6   8   1      115.68      106.19      5.13 o 
  -5   8   1       58.25       55.25      2.13 o 
  -4   8   1       58.62       48.43      1.89 o 
  -3   8   1      723.45      740.97      9.36 o 
  -2   8   1      455.79      446.20      6.08 o 
  -1   8   1      771.86      795.50      9.74 o 
   0   8   1       57.10       46.25      1.53 o 
   1   8   1      241.85      232.51      3.52 o 
   2   8   1     1528.36     1534.54     17.38 o 
   3   8   1      409.10      361.70      5.23 o 
   4   8   1      545.06      480.78      7.18 o 
   5   8   1     1368.17     1434.16     18.97 o 
   6   8   1     2215.52     2161.49     25.86 o 
   7   8   1      186.86      179.39      3.72 o 
   8   8   1      389.85      359.82      5.53 o 
   9   8   1      554.19      529.84      7.62 o 
  10   8   1       80.06       68.13      2.54 o 
  11   8   1       89.01       63.64      2.60 o 
  12   8   1       82.29      107.68      4.98 o 
  13   8   1       52.24       50.89      3.04 o 
  14   8   1        5.24        3.34      2.17 o 
  15   8   1        9.61       10.44      2.93 o 
  16   8   1       46.79       66.76      5.24 o 
  17   8   1       11.08       11.26      4.35 o 
 -12   9   1        2.74        2.71      3.83 o 
 -11   9   1        7.33        2.28      3.03 o 
 -10   9   1       13.38        5.74      2.61 o 
  -9   9   1        0.83       -2.47      2.47 o 
  -8   9   1        8.05        8.37      2.35 o 
  -7   9   1      104.58      107.06     10.16 o 
  -6   9   1      200.89      203.26      5.33 o 
  -5   9   1       21.07       28.60      2.81 o 
  -4   9   1       61.43       57.57      2.13 o 
  -3   9   1      480.57      447.66      6.79 o 
  -2   9   1      604.43      605.78      8.51 o 
  -1   9   1        0.99       -0.97      0.97 o 
   0   9   1      315.69      275.20      5.06 o 
   1   9   1      319.29      289.63      6.10 o 
   2   9   1      512.61      484.92      6.35 o 
   3   9   1      115.35      106.88      2.64 o 
   4   9   1       50.37       44.44      1.72 o 
   5   9   1        1.66       -0.95      0.95 o 
   6   9   1       59.53       60.98      2.13 o 
   7   9   1      268.23      257.87      4.23 o 
   8   9   1       81.06       80.87      2.34 o 
   9   9   1       68.86       62.67      2.97 o 
  10   9   1        0.55       -0.37      1.15 o 
  11   9   1       52.66       56.55      3.03 o 
  12   9   1        2.69        4.30      1.68 o 
  13   9   1       10.00       10.11      2.61 o 
  14   9   1        2.04        1.18      2.18 o 
  15   9   1        9.98        7.51      2.89 o 
  16   9   1        2.66        1.08      3.62 o 
  17   9   1        0.01       -4.13      4.28 o 
 -11  10   1       10.50       21.96      3.64 o 
 -10  10   1       68.02       90.96      6.27 o 
  -9  10   1      133.42      141.43      7.06 o 
  -8  10   1       50.40       50.62      3.80 o 
  -7  10   1       75.95       77.54      3.73 o 
  -6  10   1      445.12      425.59     10.86 o 
  -5  10   1       81.94       84.29      3.51 o 
  -4  10   1        4.20        1.18      1.47 o 
  -3  10   1      144.61      134.76      4.30 o 
  -2  10   1      153.98      138.73      3.23 o 
  -1  10   1        1.44       -1.11      1.11 o 
   0  10   1       33.10       24.93      1.63 o 
   1  10   1      465.48      458.56      6.67 o 
   2  10   1      157.67      154.82      3.14 o 
   3  10   1      236.49      249.38      4.60 o 
   4  10   1      151.44      113.10      2.91 o 
   5  10   1      161.63      149.20      3.49 o 
   6  10   1       25.68       23.97      1.60 o 
   7  10   1       25.33       24.49      1.65 o 
   8  10   1      153.09      139.30      3.60 o 
   9  10   1      233.60      242.50      4.50 o 
  10  10   1      149.70      118.46      3.09 o 
  11  10   1        0.24        3.55      1.63 o 
  12  10   1      126.83      122.35      3.87 o 
  13  10   1       56.36       52.65      3.20 o 
  14  10   1        0.00        2.59      2.21 o 
  15  10   1       17.81       12.61      3.80 o 
  16  10   1       21.61       30.04      8.70 o 
  17  10   1        5.57        8.46      4.05 o 
 -10  11   1        0.03       -1.38      2.98 o 
  -9  11   1       14.89       18.94      3.56 o 
  -8  11   1       62.91       55.13      4.19 o 
  -7  11   1       13.16        5.02      3.03 o 
  -6  11   1        2.23        0.07      2.07 o 
  -5  11   1      133.18      130.21      4.53 o 
  -4  11   1      204.57      183.61      5.50 o 
  -3  11   1       30.29       22.02      1.95 o 
  -2  11   1        9.61        8.41      1.54 o 
  -1  11   1        8.30        9.50      1.92 o 
   0  11   1        8.27        6.62      1.49 o 
   1  11   1       16.47       16.88      1.47 o 
   2  11   1      170.70      157.69      3.67 o 
   3  11   1      179.04      162.77      3.70 o 
   4  11   1       87.69       76.13      2.99 o 
   5  11   1      150.53      153.89      4.52 o 
   6  11   1        8.55       11.31      1.48 o 
   7  11   1        1.18       -1.14      1.28 o 
   8  11   1        4.20        1.39      1.35 o 
   9  11   1       26.23       19.50      1.59 o 
  10  11   1        8.52        2.49      1.34 o 
  11  11   1        5.52        2.95      1.66 o 
  12  11   1       22.63       17.71      2.12 o 
  13  11   1        0.99       -0.85      2.14 o 
  14  11   1      148.81      174.01      6.38 o 
  15  11   1      119.88      122.59      6.63 o 
  16  11   1       72.36       81.72      6.07 o 
  17  11   1       18.15       17.89      4.52 o 
 -10  12   1        3.22       -3.63      3.63 o 
  -9  12   1       19.15       25.05      5.79 o 
  -8  12   1        0.23       -2.72      2.72 o 
  -7  12   1       39.96       28.93      3.53 o 
  -6  12   1      246.73      275.03      7.92 o 
  -5  12   1       16.90       19.78      2.56 o 
  -4  12   1       12.03       13.21      2.59 o 
  -3  12   1       18.51       13.05      2.50 o 
  -2  12   1      215.73      209.32      6.49 o 
  -1  12   1       17.97       20.65      2.09 o 
   0  12   1      100.85       89.29      2.79 o 
   1  12   1      312.63      315.57      5.47 o 
   2  12   1      216.76      215.09      4.71 o 
   3  12   1      305.66      292.44      5.57 o 
   4  12   1      220.89      220.82      5.19 o 
   5  12   1        0.93        1.86      1.41 o 
   6  12   1        0.99        0.65      1.39 o 
   7  12   1       59.15       52.85      2.39 o 
   8  12   1       73.98       76.75      2.82 o 
   9  12   1       37.04       34.56      2.25 o 
  10  12   1      111.02       98.83      2.96 o 
  11  12   1       23.38       17.28      2.30 o 
  12  12   1       17.81       14.00      2.20 o 
  13  12   1        0.04       -1.15      2.37 o 
  14  12   1        0.00        0.10      2.76 o 
  15  12   1        3.52       -1.55      3.58 o 
  16  12   1       29.40       40.91      5.03 o 
  -9  13   1        5.80       -4.35      4.35 o 
  -8  13   1        3.36        3.66      5.67 o 
  -7  13   1        0.80       -2.86      2.86 o 
  -6  13   1       55.26       56.30      4.77 o 
  -5  13   1      100.25      103.82      8.97 o 
  -4  13   1       72.75       81.25      4.26 o 
  -3  13   1      103.11       93.65      4.32 o 
  -2  13   1       34.96       30.03      2.98 o 
  -1  13   1       19.21       19.21      2.60 o 
   0  13   1        8.90        8.43      1.69 o 
   1  13   1      137.36      133.65      3.82 o 
   2  13   1      272.36      264.70      5.44 o 
   3  13   1       92.58      105.57      4.02 o 
   4  13   1      291.61      288.93      5.81 o 
   5  13   1      335.07      337.62      6.45 o 
   6  13   1        2.45        4.56      1.68 o 
   7  13   1       23.73       26.47      2.05 o 
   8  13   1       14.34       14.07      1.86 o 
   9  13   1        4.75        2.34      1.66 o 
  10  13   1       26.88       26.38      2.26 o 
  11  13   1       21.88       32.38      2.51 o 
  12  13   1        0.01        1.46      2.44 o 
  13  13   1        4.38        2.65      2.65 o 
  14  13   1       48.05       52.75      6.89 o 
  15  13   1       63.32       88.66      6.07 o 
  16  13   1        8.77        2.66      5.07 o 
  -8  14   1       14.28       19.31      4.64 o 
  -7  14   1       20.69       16.01      4.13 o 
  -6  14   1       21.62       32.42      5.72 o 
  -5  14   1       72.92       89.25      5.56 o 
  -4  14   1       32.77       35.93      4.10 o 
  -3  14   1       11.54       18.12      2.97 o 
  -2  14   1       11.37       12.08      2.66 o 
  -1  14   1        0.67       -2.24      2.24 o 
   0  14   1       19.23       17.03      2.59 o 
   1  14   1       11.26       10.52      2.07 o 
   2  14   1        2.34       -1.72      1.72 o 
   3  14   1        2.80       -1.76      1.85 o 
   4  14   1      159.30      156.48      4.80 o 
   5  14   1      106.67      113.84      4.95 o 
   6  14   1       11.79       19.15      2.13 o 
   7  14   1        9.43        8.80      1.84 o 
   8  14   1        0.60       -1.78      1.82 o 
   9  14   1       46.57       43.91      3.03 o 
  10  14   1        8.14        5.24      2.16 o 
  11  14   1       41.33       42.73      3.09 o 
  12  14   1       84.32       73.23      4.43 o 
  13  14   1        5.49        5.88      2.98 o 
  14  14   1        3.10        1.44      3.60 o 
  15  14   1       56.86       53.21      7.01 o 
  16  14   1       33.60       51.37      6.88 o 
  -6  15   1        2.47        7.53      3.95 o 
  -5  15   1        0.31        2.17      3.57 o 
  -4  15   1       11.15       11.21      3.64 o 
  -3  15   1        5.55        5.66      3.25 o 
  -2  15   1        8.73        7.83      2.65 o 
  -1  15   1        1.59       -0.30      2.33 o 
   0  15   1        0.03        1.07      2.39 o 
   1  15   1        1.47       -1.84      2.32 o 
   2  15   1        5.79        5.98      2.49 o 
   3  15   1       15.11       12.40      2.85 o 
   4  15   1       14.57       13.76      2.41 o 
   5  15   1       14.19       17.20      2.54 o 
   6  15   1      321.03      339.34      7.50 o 
   7  15   1      454.20      465.04      9.29 o 
   8  15   1      158.49      168.50      5.19 o 
   9  15   1       13.17       17.53      2.48 o 
  10  15   1       17.29       10.00      3.15 o 
  11  15   1       36.71       47.47      3.77 o 
  12  15   1      174.31      199.58     11.72 o 
  13  15   1       77.66       97.01      6.44 o 
  14  15   1       11.40        9.72      7.69 o 
  15  15   1        0.81        0.56      4.94 o 
  -5  16   1        6.97        2.60      6.27 o 
  -4  16   1        1.63        9.09      3.94 o 
  -3  16   1        3.58        7.05      3.79 o 
  -2  16   1        2.57        2.28      3.30 o 
  -1  16   1        0.02       -1.50      2.95 o 
   0  16   1       17.47       16.44      2.97 o 
   1  16   1        1.05       -0.62      3.36 o 
   2  16   1       19.44       13.09      2.86 o 
   3  16   1       12.50       10.65      2.82 o 
   4  16   1       52.13       52.12      3.84 o 
   5  16   1       53.72       49.69      3.78 o 
   6  16   1       33.06       29.91      3.27 o 
   7  16   1      106.55      128.38      6.79 o 
   8  16   1       51.76       53.89      3.76 o 
   9  16   1        3.69        3.96      3.21 o 
  10  16   1       11.93        5.26      3.44 o 
  11  16   1        1.67       -0.71      3.27 o 
  12  16   1        0.11       -4.15      4.15 o 
  13  16   1        2.02       -2.13      4.38 o 
  14  16   1        5.18       -3.06      4.71 o 
  -4  17   1        0.28       -0.91      3.77 o 
  -3  17   1        2.62        1.71      3.80 o 
  -2  17   1        8.68        9.48      3.73 o 
  -1  17   1        6.62        4.46      3.51 o 
   0  17   1       27.05       27.40      4.21 o 
   1  17   1        1.27        0.99      3.85 o 
   2  17   1        1.34        1.14      2.87 o 
   3  17   1        1.03       -1.12      2.62 o 
   4  17   1       34.26       31.84      3.58 o 
   5  17   1       33.30       40.02      3.68 o 
   6  17   1       19.42       24.92      3.40 o 
   7  17   1        1.32       -0.24      2.71 o 
   8  17   1        2.58        5.17      2.72 o 
   9  17   1        1.14        2.35      3.17 o 
  10  17   1       15.54       18.49      4.87 o 
  11  17   1        0.01       -1.47      3.23 o 
  12  17   1        2.08       -2.36      3.96 o 
  13  17   1        6.20        9.32      5.13 o 
  -2  18   1        0.15       -1.27      3.82 o 
  -1  18   1        1.07       -2.48      3.79 o 
   0  18   1        8.43        8.54      4.85 o 
   1  18   1       31.67       36.93      4.62 o 
   2  18   1       65.44       67.84      5.38 o 
   3  18   1        3.55        6.73      3.18 o 
   4  18   1       17.93       20.29      3.48 o 
   5  18   1       51.20       44.48      4.15 o 
   6  18   1       17.03       22.87      3.59 o 
   7  18   1        8.16        7.97      3.23 o 
   8  18   1       10.15        8.74      4.00 o 
   9  18   1        1.58       -1.11      3.48 o 
  10  18   1        3.85        2.71      4.31 o 
  11  18   1        4.44        0.31      3.72 o 
  12  18   1        0.78       -4.53      4.53 o 
   0  19   1       24.58       28.81      4.89 o 
   1  19   1       31.03       34.66      8.00 o 
   2  19   1        2.52       10.15      3.90 o 
   3  19   1        0.84        4.20      3.62 o 
   4  19   1       10.62        9.74      3.93 o 
   5  19   1       38.72       43.73      4.86 o 
   6  19   1       68.05       71.14      7.68 o 
   7  19   1       36.22       49.69      5.17 o 
   8  19   1       17.27       12.03      4.14 o 
   9  19   1        7.84        6.98      4.05 o 
  10  19   1       13.03       18.03      4.56 o 
   5  20   1       22.52       25.88      5.63 o 
   6  20   1       33.37       33.50      6.06 o 
  -8 -18   2        6.65        1.31      5.30 o 
  -7 -18   2        8.37       14.82      5.53 o 
  -6 -18   2        4.58        7.40     10.23 o 
  -5 -18   2        2.95        8.52      3.97 o 
  -4 -18   2        8.34       14.77      4.29 o 
  -3 -18   2       53.17       62.33      7.52 o 
  -2 -18   2        7.20        8.90      6.50 o 
  -1 -18   2        5.23        3.41      7.21 o 
   0 -18   2        5.06        4.96      4.55 o 
 -10 -17   2        7.06        8.12      5.13 o 
  -9 -17   2       10.61        8.62      7.61 o 
  -8 -17   2        3.97        1.29      4.91 o 
  -7 -17   2        0.75       -2.84      4.42 o 
  -6 -17   2       25.33       28.89      5.30 o 
  -5 -17   2       42.96       45.58      5.57 o 
  -4 -17   2       21.40       24.99      4.36 o 
  -3 -17   2       85.65      102.63      6.32 o 
  -2 -17   2       17.33       14.90      5.95 o 
  -1 -17   2        1.20       -3.48      3.48 o 
   0 -17   2        6.46       -0.53      4.29 o 
   1 -17   2        0.31       -2.00      3.78 o 
   2 -17   2       13.63       15.16     10.64 o 
   3 -17   2        4.10       11.90      5.45 o 
 -12 -16   2       21.39       28.18      6.09 o 
 -11 -16   2       86.37       98.97      7.89 o 
 -10 -16   2       92.44      113.54      6.70 o 
  -9 -16   2       40.62       52.24      5.87 o 
  -8 -16   2      139.63      157.19      7.52 o 
  -7 -16   2       74.20       86.51      4.87 o 
  -6 -16   2       25.12       23.36      3.64 o 
  -5 -16   2       15.61       16.57      3.23 o 
  -4 -16   2        4.82       11.55      3.11 o 
  -3 -16   2      119.14      133.04      7.70 o 
  -2 -16   2       55.32       56.75      5.40 o 
  -1 -16   2        1.63        1.72      2.97 o 
   0 -16   2       11.58       14.21      3.42 o 
   1 -16   2       17.40       18.94      3.48 o 
   2 -16   2        2.92       -1.75      3.68 o 
   3 -16   2        5.50        3.21      3.92 o 
   4 -16   2        0.00        4.50      4.80 o 
 -13 -15   2        0.24       -3.57      3.57 o 
 -12 -15   2        1.59       -3.18      3.57 o 
 -11 -15   2        0.02        3.61      3.64 o 
 -10 -15   2       29.66       31.32      4.45 o 
  -9 -15   2        3.39        2.11      3.26 o 
  -8 -15   2       11.34       10.92      3.03 o 
  -7 -15   2        6.26        1.55      2.56 o 
  -6 -15   2        1.36       -1.29      2.46 o 
  -5 -15   2       29.47       21.22      2.64 o 
  -4 -15   2       89.35       96.49      4.13 o 
  -3 -15   2       64.57       65.43      3.58 o 
  -2 -15   2        0.49        0.62      2.15 o 
  -1 -15   2        0.10       -1.93      1.93 o 
   0 -15   2       20.93       22.40      3.27 o 
   1 -15   2       21.99       17.82      3.17 o 
   2 -15   2       12.50       16.98      4.44 o 
   3 -15   2        2.33        1.94      3.07 o 
   4 -15   2       25.55       21.76      3.69 o 
   5 -15   2        1.00       11.22      4.09 o 
   6 -15   2        8.47        7.39      5.20 o 
 -14 -14   2        0.82       -1.31      3.70 o 
 -13 -14   2        1.38       -2.20      3.67 o 
 -12 -14   2        0.09       -3.51      3.51 o 
 -11 -14   2       12.25        8.41      3.57 o 
 -10 -14   2        7.76        3.96      3.59 o 
  -9 -14   2       24.48       21.53      2.75 o 
  -8 -14   2       34.45       37.06      3.04 o 
  -7 -14   2        0.30       -0.61      2.09 o 
  -6 -14   2        0.61        0.52      1.83 o 
  -5 -14   2        9.04        7.49      2.03 o 
  -4 -14   2       87.71       79.63      3.32 o 
  -3 -14   2       95.14      104.12      3.74 o 
  -2 -14   2       54.92       53.79      2.94 o 
  -1 -14   2        1.19       -1.54      1.88 o 
   0 -14   2        9.35       10.63      2.20 o 
   1 -14   2       11.56       11.43      2.54 o 
   2 -14   2        0.88        1.12      2.54 o 
   3 -14   2       18.51       17.60      3.23 o 
   4 -14   2       51.39       59.57      4.30 o 
   5 -14   2       55.81       77.55      4.99 o 
   6 -14   2        1.21       -0.58      3.08 o 
   7 -14   2        5.62        1.42      5.53 o 
 -14 -13   2       22.74       22.26      4.42 o 
 -13 -13   2        2.30       -3.24      3.24 o 
 -12 -13   2        5.22       -1.33      3.31 o 
 -11 -13   2       39.78       45.67      3.82 o 
 -10 -13   2       42.46       55.20      3.35 o 
  -9 -13   2       64.92       57.13      3.33 o 
  -8 -13   2      178.21      178.20      5.38 o 
  -7 -13   2       54.82       59.82      3.36 o 
  -6 -13   2      169.41      175.90      7.06 o 
  -5 -13   2       32.17       32.68      3.36 o 
  -4 -13   2       11.75       18.65      2.14 o 
  -3 -13   2      190.62      193.17      5.06 o 
  -2 -13   2       97.57       83.91      3.04 o 
  -1 -13   2      258.93      237.70      5.06 o 
   0 -13   2      476.14      479.03      9.56 o 
   1 -13   2      105.31      111.40      5.86 o 
   2 -13   2      110.63      112.82      5.04 o 
   3 -13   2        2.60        1.11      2.15 o 
   4 -13   2       49.28       50.61      3.95 o 
   5 -13   2       10.56       11.53      3.10 o 
   6 -13   2        6.51        8.14      3.21 o 
   7 -13   2        3.47        3.31      3.20 o 
   8 -13   2        6.73       12.79      4.11 o 
   9 -13   2        1.23        1.71      5.53 o 
 -15 -12   2        4.01        9.16      5.10 o 
 -14 -12   2        6.75        4.84      3.78 o 
 -13 -12   2       17.04       16.86      3.31 o 
 -12 -12   2       28.02       20.03      3.26 o 
 -11 -12   2       27.17       25.73      3.79 o 
 -10 -12   2       89.00       98.99      4.05 o 
  -9 -12   2       56.50       58.08      3.63 o 
  -8 -12   2      153.18      162.62      4.46 o 
  -7 -12   2       71.58       74.98      2.96 o 
  -6 -12   2      126.91      149.20      4.13 o 
  -5 -12   2       66.17       55.47      2.71 o 
  -4 -12   2      124.92      131.08      3.88 o 
  -3 -12   2      358.86      382.65      7.07 o 
  -2 -12   2      199.47      187.14      4.29 o 
  -1 -12   2       16.78       11.57      1.79 o 
   0 -12   2        3.59        1.98      1.81 o 
   1 -12   2      157.53      151.55      4.30 o 
   2 -12   2      235.40      219.88      6.89 o 
   3 -12   2      150.27      158.15      4.94 o 
   4 -12   2        5.69        2.69      2.20 o 
   5 -12   2       50.77       57.21      4.69 o 
   6 -12   2       62.49       62.41      4.31 o 
   7 -12   2        0.98        3.83      3.01 o 
   8 -12   2        5.79        3.04      3.09 o 
   9 -12   2       46.76       70.35      5.84 o 
  10 -12   2        0.70       -2.81      4.81 o 
 -15 -11   2       35.47       44.53      7.55 o 
 -14 -11   2        1.36        0.61      2.95 o 
 -13 -11   2        4.97       -1.08      2.71 o 
 -12 -11   2        3.17        0.43      2.61 o 
 -11 -11   2       11.33        7.47      2.64 o 
 -10 -11   2       17.33       21.77      2.48 o 
  -9 -11   2        8.14        7.21      2.05 o 
  -8 -11   2        3.34        1.34      1.59 o 
  -7 -11   2        0.02        1.04      1.57 o 
  -6 -11   2      521.08      481.22      8.17 o 
  -5 -11   2      163.44      141.54      3.93 o 
  -4 -11   2      195.47      169.94      4.24 o 
  -3 -11   2       12.35        8.99      1.53 o 
  -2 -11   2        5.14        7.96      1.50 o 
  -1 -11   2      514.40      480.05      8.09 o 
   0 -11   2      214.31      213.63      4.85 o 
   1 -11   2      234.28      225.04      5.04 o 
   2 -11   2      195.01      208.29      4.94 o 
   3 -11   2        4.61        4.28      1.77 o 
   4 -11   2       11.76       10.50      2.19 o 
   5 -11   2       13.09       10.36      2.29 o 
   6 -11   2       70.36       68.13      4.01 o 
   7 -11   2        0.24        1.72      2.75 o 
   8 -11   2        0.60       -2.59      2.70 o 
   9 -11   2        1.66        4.79      3.18 o 
  10 -11   2        4.48        6.93      3.84 o 
  11 -11   2        0.00        6.59      6.67 o 
 -15 -10   2        5.80        8.29      4.58 o 
 -14 -10   2       51.34       47.26      4.04 o 
 -13 -10   2       73.58       69.45      4.40 o 
 -12 -10   2        2.74        2.94      2.45 o 
 -11 -10   2        1.78       -1.85      1.85 o 
 -10 -10   2        5.81        4.47      1.96 o 
  -9 -10   2       86.81       82.64      3.02 o 
  -8 -10   2        4.15        1.68      1.50 o 
  -7 -10   2      129.86      138.67      3.32 o 
  -6 -10   2      126.35      138.89      3.81 o 
  -5 -10   2      376.31      362.40      6.46 o 
  -4 -10   2       65.98       63.81      2.45 o 
  -3 -10   2      244.77      246.69      4.55 o 
  -2 -10   2      187.10      181.66      3.77 o 
  -1 -10   2        2.76        5.28      1.46 o 
   0 -10   2       49.78       43.96      2.29 o 
   1 -10   2      112.64      117.82      4.01 o 
   2 -10   2       90.43       81.56      3.02 o 
   3 -10   2       15.02       15.75      1.85 o 
   4 -10   2       88.28       69.16      2.87 o 
   5 -10   2       66.23       59.82      2.76 o 
   6 -10   2        1.27       -1.41      1.85 o 
   7 -10   2        0.81        3.32      2.44 o 
   8 -10   2      121.18      111.54      5.14 o 
   9 -10   2       28.61       16.57      5.27 o 
  10 -10   2       10.30       15.68      3.44 o 
  11 -10   2        0.11        0.46      3.14 o 
 -16  -9   2        0.12       -4.27      4.27 o 
 -15  -9   2        4.66        8.24      4.76 o 
 -14  -9   2        0.23        3.21      2.79 o 
 -13  -9   2        0.84       -1.89      2.65 o 
 -12  -9   2        7.69        7.26      2.73 o 
 -11  -9   2       32.07       24.21      2.46 o 
 -10  -9   2       71.96       63.17      3.14 o 
  -9  -9   2      137.94      129.21      3.79 o 
  -8  -9   2        9.03        4.98      1.58 o 
  -7  -9   2        7.79        9.77      1.20 o 
  -6  -9   2     1001.66      959.18     12.58 o 
  -5  -9   2       15.57       10.61      1.54 o 
  -4  -9   2       51.12       37.84      1.89 o 
  -3  -9   2       19.43       19.39      1.54 o 
  -2  -9   2      205.67      221.50      4.07 o 
  -1  -9   2       98.12       99.31      2.88 o 
   0  -9   2      352.43      320.06      5.71 o 
   1  -9   2      436.84      426.29      7.32 o 
   2  -9   2        9.81        6.56      1.55 o 
   3  -9   2       25.75       28.64      1.94 o 
   4  -9   2        1.95        0.58      1.43 o 
   5  -9   2      290.29      292.56      5.93 o 
   6  -9   2      103.54       95.60      3.06 o 
   7  -9   2        0.27        2.50      1.78 o 
   8  -9   2       44.91       40.47      3.00 o 
   9  -9   2        7.00        4.09      2.82 o 
  10  -9   2        1.63        1.64      2.83 o 
  11  -9   2        0.03       -2.80      2.80 o 
  12  -9   2        1.72        2.72      3.33 o 
 -16  -8   2        1.25        5.30      3.67 o 
 -15  -8   2        1.60       -1.48      3.23 o 
 -14  -8   2       83.63       85.51      4.77 o 
 -13  -8   2      164.69      189.34      6.93 o 
 -12  -8   2      205.50      218.74      6.72 o 
 -11  -8   2      137.12      152.96      4.71 o 
 -10  -8   2      497.39      444.86      8.46 o 
  -9  -8   2      248.91      237.07      5.91 o 
  -8  -8   2       16.67       17.85      1.95 o 
  -7  -8   2       98.86       99.83      3.71 o 
  -6  -8   2      544.25      548.23      7.71 o 
  -5  -8   2      132.21      148.88      3.47 o 
  -4  -8   2      400.05      401.29      6.49 o 
  -3  -8   2        1.57        1.51      0.95 o 
  -2  -8   2       72.96       56.23      2.28 o 
  -1  -8   2        5.72       -0.03      0.96 o 
   0  -8   2       59.93       53.03      2.47 o 
   1  -8   2       91.87       91.73      2.66 o 
   2  -8   2       35.34       32.74      1.81 o 
   3  -8   2      103.87      105.97      3.06 o 
   4  -8   2      121.76      112.74      3.27 o 
   5  -8   2       24.26       26.19      1.79 o 
   6  -8   2      312.72      289.32      5.37 o 
   7  -8   2       43.99       49.08      2.34 o 
   8  -8   2      175.94      168.49      4.73 o 
   9  -8   2       35.32       31.98      3.44 o 
  10  -8   2       10.97       12.99      2.73 o 
  11  -8   2        9.53       10.95      2.86 o 
  12  -8   2        1.23       -3.33      3.33 o 
  13  -8   2        6.15        2.48      5.16 o 
 -16  -7   2       25.00       29.11      4.53 o 
 -15  -7   2        7.72        3.83      3.32 o 
 -14  -7   2       99.98      100.29      4.92 o 
 -13  -7   2       63.07       65.11      5.42 o 
 -12  -7   2       17.95       17.11      2.75 o 
 -11  -7   2       87.62       83.22      3.45 o 
 -10  -7   2       24.20       23.07      2.47 o 
  -9  -7   2      755.13      729.13     11.06 o 
  -8  -7   2      766.56      715.54     10.68 o 
  -7  -7   2       36.59       30.13      1.92 o 
  -6  -7   2        0.13        0.26      0.74 o 
  -5  -7   2      225.54      258.01      4.18 o 
  -4  -7   2      215.39      190.77      3.74 o 
  -3  -7   2       90.94       93.38      2.27 o 
  -2  -7   2       10.44       10.52      1.14 o 
  -1  -7   2      117.88      133.44      3.21 o 
   0  -7   2        7.42        1.28      0.85 o 
   1  -7   2      464.28      451.51      7.67 o 
   2  -7   2      537.14      516.04      7.34 o 
   3  -7   2      784.95      752.57     10.88 o 
   4  -7   2      424.13      423.32      6.44 o 
   5  -7   2      445.61      424.46      6.59 o 
   6  -7   2      256.99      254.34      5.74 o 
   7  -7   2       28.37       24.56      1.92 o 
   8  -7   2       99.52       95.96      3.05 o 
   9  -7   2       94.77       98.32      3.59 o 
  10  -7   2      116.28      108.02      3.93 o 
  11  -7   2       73.57       74.37      3.95 o 
  12  -7   2       53.09       51.15      4.30 o 
  13  -7   2        0.99       -0.21      3.99 o 
  14  -7   2        1.20        1.13      4.73 o 
 -16  -6   2       13.31       15.52      4.04 o 
 -15  -6   2        0.21        2.82      3.22 o 
 -14  -6   2        1.49        6.21      2.82 o 
 -13  -6   2       28.14       30.92      3.22 o 
 -12  -6   2       66.77       76.12      3.93 o 
 -11  -6   2       73.47       59.34      2.98 o 
 -10  -6   2     1621.93     1571.08     21.48 o 
  -9  -6   2      816.11      822.78     12.09 o 
  -8  -6   2        7.59       10.87      1.41 o 
  -7  -6   2      258.89      237.45      4.65 o 
  -6  -6   2       76.34       77.40      1.96 o 
  -5  -6   2       97.23      115.04      2.38 o 
  -4  -6   2       62.02       51.18      1.74 o 
  -3  -6   2     2923.37     3129.53     34.37 o 
  -2  -6   2       54.34       48.58      1.56 o 
  -1  -6   2       58.12       50.54      1.69 o 
   0  -6   2       20.09       13.26      1.04 o 
   1  -6   2      250.92      286.72      4.43 o 
   2  -6   2      390.18      363.65      5.40 o 
   3  -6   2      707.12      694.23      9.98 o 
   4  -6   2      176.77      163.63      3.28 o 
   5  -6   2        0.07       -0.86      1.03 o 
   6  -6   2      291.10      269.04      4.80 o 
   7  -6   2       56.24       57.90      2.26 o 
   8  -6   2      229.68      213.74      4.45 o 
   9  -6   2       33.29       30.33      2.25 o 
  10  -6   2        3.09       -0.75      1.53 o 
  11  -6   2        3.72        3.83      2.00 o 
  12  -6   2       76.34       90.53      4.40 o 
  13  -6   2        3.95        0.25      2.74 o 
  14  -6   2        1.13        1.82      3.75 o 
 -16  -5   2        0.11       -0.62      3.40 o 
 -15  -5   2        2.52       -1.48      3.02 o 
 -14  -5   2       11.69       11.45      3.09 o 
 -13  -5   2       16.77       15.02      2.73 o 
 -12  -5   2        6.76        3.38      2.28 o 
 -11  -5   2      145.26      143.32      4.41 o 
 -10  -5   2        5.11        1.14      1.69 o 
  -9  -5   2      535.32      516.63      8.23 o 
  -8  -5   2        0.06       -0.60      1.08 o 
  -7  -5   2      167.26      133.80      3.12 o 
  -6  -5   2       54.62       60.24      2.89 o 
  -5  -5   2       91.59       86.49      1.62 o 
  -4  -5   2        1.74        0.44      0.59 o 
  -3  -5   2      267.92      283.69      4.20 o 
  -2  -5   2      519.46      553.72      7.22 o 
  -1  -5   2      175.80      194.65      3.13 o 
   0  -5   2      279.08      310.62      4.17 o 
   1  -5   2       64.14       78.26      1.62 o 
   2  -5   2     1127.90     1211.85     15.04 o 
   3  -5   2       15.48       24.45      1.19 o 
   4  -5   2      127.04      138.75      2.84 o 
   5  -5   2      164.47      157.83      3.17 o 
   6  -5   2       10.33        5.71      1.19 o 
   7  -5   2      110.46      100.66      2.68 o 
   8  -5   2       40.43       40.73      1.87 o 
   9  -5   2        0.10       -0.45      1.30 o 
  10  -5   2        1.43       -1.43      1.43 o 
  11  -5   2       80.91       78.79      3.78 o 
  12  -5   2       19.70       16.77      4.49 o 
  13  -5   2        3.65        0.25      2.51 o 
  14  -5   2        7.31        5.88      3.37 o 
  15  -5   2        1.14       -2.65      3.82 o 
 -16  -4   2       15.26       19.82      4.07 o 
 -15  -4   2       44.61       50.57      6.31 o 
 -14  -4   2       20.93       18.64      3.55 o 
 -13  -4   2       11.42        4.57      2.50 o 
 -12  -4   2       98.13       92.20      4.68 o 
 -11  -4   2      210.87      193.73      5.09 o 
 -10  -4   2     1320.09     1277.65     17.72 o 
  -9  -4   2      203.47      207.33      4.73 o 
  -8  -4   2        0.06       -0.78      0.78 o 
  -7  -4   2      301.82      284.82      4.56 o 
  -6  -4   2       96.67      101.10      2.31 o 
  -5  -4   2      366.94      455.62      5.73 o 
  -4  -4   2     2056.94     2212.69     23.07 o 
  -3  -4   2      692.73      758.21      8.33 o 
  -2  -4   2      203.23      217.03      2.92 o 
  -1  -4   2      511.81      502.12      5.71 o 
   0  -4   2     2014.13     2047.82     21.26 o 
   1  -4   2        1.37       -0.24      0.53 o 
   2  -4   2      360.10      402.32      4.86 o 
   3  -4   2       19.16       12.04      0.87 o 
   4  -4   2       34.46       30.99      1.57 o 
   5  -4   2      602.72      669.63      9.73 o 
   6  -4   2      129.03      122.44      2.81 o 
   7  -4   2      344.12      340.55      5.51 o 
   8  -4   2       24.32       29.43      1.72 o 
   9  -4   2      161.70      156.85      3.69 o 
  10  -4   2        3.77        3.43      1.61 o 
  11  -4   2       42.51       52.49      4.79 o 
  12  -4   2      152.66      167.33      6.08 o 
  13  -4   2        1.87       -1.29      3.11 o 
  14  -4   2        1.73        1.35      2.62 o 
  15  -4   2       20.23       16.31      3.64 o 
 -16  -3   2        0.63        0.70      3.31 o 
 -15  -3   2        0.00       -1.74      3.11 o 
 -14  -3   2        2.03        0.22      2.94 o 
 -13  -3   2        8.64        5.64      2.54 o 
 -12  -3   2       86.69       88.76      4.10 o 
 -11  -3   2       59.93       59.78      3.24 o 
 -10  -3   2      281.83      269.65      5.34 o 
  -9  -3   2        0.31       -0.06      1.25 o 
  -8  -3   2      521.65      534.95      8.12 o 
  -7  -3   2      208.29      230.43      3.99 o 
  -6  -3   2       45.03       51.15      1.59 o 
  -5  -3   2     1005.22     1079.13     12.33 o 
  -4  -3   2     3813.12     3833.27     39.27 o 
  -3  -3   2        2.22        5.27      0.48 o 
  -2  -3   2     1831.20     1921.11     18.00 o 
  -1  -3   2      209.27      193.47      2.36 o 
   0  -3   2      111.70      129.53      1.76 o 
   1  -3   2      858.07      936.64      9.11 o 
   2  -3   2      627.66      604.71      6.44 o 
   3  -3   2     1072.55     1096.18     11.86 o 
   4  -3   2      371.74      375.93      4.79 o 
   5  -3   2       13.82       23.55      1.27 o 
   6  -3   2      274.50      246.15      4.42 o 
   7  -3   2     1499.05     1510.73     20.16 o 
   8  -3   2      354.65      366.31      6.13 o 
   9  -3   2      167.50      160.37      3.54 o 
  10  -3   2       98.96       88.72      3.06 o 
  11  -3   2       68.58       74.14      3.27 o 
  12  -3   2       53.09       51.10      3.15 o 
  13  -3   2       28.08       33.80      3.56 o 
  14  -3   2        1.24        1.33      2.90 o 
  15  -3   2        0.29        1.79      3.72 o 
  16  -3   2        1.17        1.00      4.56 o 
 -16  -2   2        0.98        3.17      3.72 o 
 -15  -2   2       13.58       18.24      3.72 o 
 -14  -2   2        0.10        0.63      2.97 o 
 -13  -2   2       17.10       24.44      3.12 o 
 -12  -2   2       31.08       34.32      3.57 o 
 -11  -2   2        0.25       -1.95      1.95 o 
 -10  -2   2      212.67      197.37      4.38 o 
  -9  -2   2      282.87      287.71      5.25 o 
  -8  -2   2       36.47       36.42      2.21 o 
  -7  -2   2       82.49       82.65      2.13 o 
  -6  -2   2      897.33      947.61     10.37 o 
  -5  -2   2        6.16        4.93      0.51 o 
  -4  -2   2      478.88      510.73      5.44 o 
  -3  -2   2     1960.93     2056.63     19.23 o 
  -2  -2   2      313.23      289.53      3.04 o 
  -1  -2   2     6129.10     6096.03     58.67 o 
   0  -2   2     2838.73     2952.20     28.60 o 
   1  -2   2       69.42       90.04      1.32 o 
   2  -2   2     6726.01     6810.67     60.74 o 
   3  -2   2     1237.73     1229.10     11.83 o 
   4  -2   2      741.36      699.41      8.93 o 
   5  -2   2     1570.55     1599.35     19.22 o 
   6  -2   2        0.11        1.08      0.80 o 
   7  -2   2      673.07      669.24      8.96 o 
   8  -2   2      292.07      274.50      5.06 o 
   9  -2   2      199.65      191.46      4.19 o 
  10  -2   2       12.02        7.60      1.54 o 
  11  -2   2      144.26      149.38      4.17 o 
  12  -2   2        5.73       10.11      2.18 o 
  13  -2   2      159.20      158.90      5.92 o 
  14  -2   2        6.90        4.59      3.30 o 
  15  -2   2        9.44       12.03      3.30 o 
  16  -2   2        7.78        9.50      4.96 o 
 -16  -1   2        0.35       -1.56      3.36 o 
 -15  -1   2        1.29        3.37      3.21 o 
 -14  -1   2        9.74        7.90      3.28 o 
 -13  -1   2        2.20        1.94      3.02 o 
 -12  -1   2       12.14       12.69      2.63 o 
 -11  -1   2        1.96       -1.94      1.94 o 
 -10  -1   2      497.56      495.89      8.91 o 
  -9  -1   2      241.80      259.50      4.91 o 
  -8  -1   2       57.31       62.84      2.05 o 
  -7  -1   2      199.54      222.28      3.73 o 
  -6  -1   2      139.34      152.16      2.74 o 
  -5  -1   2      418.56      437.39      5.46 o 
  -4  -1   2     1535.81     1556.48     16.27 o 
  -3  -1   2      925.66      992.87      9.95 o 
  -2  -1   2       46.36       53.03      0.81 o 
  -1  -1   2    12938.41    13294.93    117.29 o 
   0  -1   2      221.09      249.29      2.66 o 
   1  -1   2     4983.21     5052.92     46.32 o 
   2  -1   2    42716.02    39581.43    362.08 o 
   3  -1   2     2384.06     2587.07     25.17 o 
   4  -1   2      920.21      956.71     10.89 o 
   5  -1   2     2877.21     3083.02     31.76 o 
   6  -1   2      298.90      307.37      4.55 o 
   7  -1   2     1265.85     1352.15     17.99 o 
   8  -1   2      137.03      130.73      3.16 o 
   9  -1   2        0.07        1.27      1.20 o 
  10  -1   2        2.26        5.01      1.56 o 
  11  -1   2        0.13        0.68      1.45 o 
  12  -1   2       11.62       10.75      2.11 o 
  13  -1   2       59.54       60.11      3.41 o 
  14  -1   2        5.70        7.24      2.84 o 
  15  -1   2        0.25        6.89      3.05 o 
  16  -1   2        1.01        2.39      3.51 o 
 -16   0   2        0.10        3.07      3.79 o 
 -15   0   2        5.34        6.60      3.49 o 
 -14   0   2       29.15       23.79      3.69 o 
 -13   0   2       26.24       38.30      4.48 o 
 -12   0   2        2.51        4.54      2.42 o 
 -11   0   2       10.70        7.05      2.28 o 
 -10   0   2        2.85        0.91      1.71 o 
  -9   0   2      181.70      180.80      3.94 o 
  -8   0   2       24.65       27.45      1.44 o 
  -7   0   2        1.76        0.29      0.77 o 
  -6   0   2      132.61      150.43      2.73 o 
  -5   0   2     1867.24     1948.40     21.55 o 
  -4   0   2       19.08       20.48      0.80 o 
  -3   0   2      223.43      210.58      2.58 o 
  -2   0   2     1387.99     1552.54     13.85 o 
  -1   0   2    14566.54    14064.25    115.56 o 
   0   0   2     1639.61     1592.42     14.02 o 
   1   0   2     3517.16     3602.04     34.48 o 
   2   0   2     3194.13     3269.08     28.86 o 
   3   0   2      819.50      770.48      7.46 o 
   4   0   2       22.95       32.83      1.77 o 
   5   0   2        1.03        1.69      0.55 o 
   6   0   2        0.90        2.67      0.70 o 
   7   0   2      195.55      191.18      3.61 o 
   8   0   2      302.71      267.03      4.81 o 
   9   0   2      653.27      639.23      9.56 o 
  10   0   2        1.37        1.29      1.29 o 
  11   0   2       13.66       14.38      1.66 o 
  12   0   2       35.07       32.56      2.23 o 
  13   0   2       14.93        9.42      2.41 o 
  14   0   2        1.69        6.13      2.81 o 
  15   0   2        2.52        3.77      2.91 o 
  16   0   2       33.09       41.05      5.35 o 
  17   0   2        0.36       -2.40      4.73 o 
 -15   1   2        2.04       -0.40      3.48 o 
 -14   1   2        1.12       -0.91      3.14 o 
 -13   1   2        9.06        8.06      3.79 o 
 -12   1   2       21.05       23.37      2.92 o 
 -11   1   2        6.83        2.79      2.24 o 
 -10   1   2      236.82      215.80      6.05 o 
  -9   1   2      263.64      268.24      5.59 o 
  -8   1   2       92.30       88.70      2.40 o 
  -7   1   2      214.08      207.45      4.15 o 
  -6   1   2      249.08      246.75      4.11 o 
  -5   1   2      714.52      757.21      9.52 o 
  -4   1   2      269.41      265.34      3.50 o 
  -3   1   2      496.34      472.34      5.21 o 
  -2   1   2      827.25      910.77      8.60 o 
  -1   1   2     4998.31     5245.34     45.70 o 
   0   1   2     8194.75     8176.31    131.11 o 
   1   1   2    11282.49    10070.79    328.17 o 
   2   1   2    13443.66    12522.51    144.89 o 
   3   1   2    21432.71    19966.65    176.26 o 
   4   1   2    10046.62    10095.21     96.84 o 
   5   1   2     3198.68     3173.56     32.54 o 
   6   1   2       84.96       80.93      1.61 o 
   7   1   2      202.27      240.48      4.14 o 
   8   1   2        0.07       -0.36      0.96 o 
   9   1   2      212.23      194.86      4.00 o 
  10   1   2      378.79      371.40      6.38 o 
  11   1   2      249.61      241.99      5.01 o 
  12   1   2        1.59        8.82      1.86 o 
  13   1   2        5.05        5.78      2.09 o 
  14   1   2        0.01       -2.35      2.35 o 
  15   1   2       19.97       24.96      3.36 o 
  16   1   2       18.44       15.74      3.44 o 
  17   1   2        5.51       10.21      4.74 o 
 -15   2   2        0.76        3.44      3.46 o 
 -14   2   2        0.35       -0.64      3.09 o 
 -13   2   2        0.73       -1.88      3.58 o 
 -12   2   2        0.20       -2.75      2.75 o 
 -11   2   2      258.35      271.54      7.17 o 
 -10   2   2       10.78        9.14      2.28 o 
  -9   2   2      264.09      242.66      5.32 o 
  -8   2   2      226.30      209.80      3.94 o 
  -7   2   2       84.73       90.27      2.29 o 
  -6   2   2      140.94      130.93      2.60 o 
  -5   2   2      590.52      589.04      7.16 o 
  -4   2   2     1810.06     1786.73     21.11 o 
  -3   2   2     1677.72     1689.55     18.55 o 
  -2   2   2     1271.63     1461.46     14.28 o 
  -1   2   2     1416.32     1489.76     14.11 o 
   0   2   2    20271.26    20246.15    314.23 o 
   1   2   2     5748.54     5833.08     56.28 o 
   2   2   2    17404.04    16636.15    153.62 o 
   3   2   2     6711.76     6726.26     57.03 o 
   4   2   2      153.85      170.35      1.95 o 
   5   2   2     1099.35     1217.66     12.89 o 
   6   2   2      219.90      226.08      3.24 o 
   7   2   2        0.07        2.12      0.84 o 
   8   2   2     1321.29     1345.32     17.90 o 
   9   2   2        1.23        0.68      1.10 o 
  10   2   2      156.83      146.18      3.57 o 
  11   2   2       57.98       60.57      2.51 o 
  12   2   2      260.26      273.59      5.68 o 
  13   2   2       15.42       21.10      3.52 o 
  14   2   2        0.61       -0.52      2.06 o 
  15   2   2        1.45       -2.13      2.58 o 
  16   2   2       72.08       71.98      4.68 o 
  17   2   2        0.79       -0.10      3.76 o 
 -15   3   2        2.73        1.51      3.62 o 
 -14   3   2       12.30       14.47      3.70 o 
 -13   3   2       29.02       29.04      4.26 o 
 -12   3   2      193.76      201.24      8.42 o 
 -11   3   2        4.93        4.82      2.49 o 
 -10   3   2       36.91       36.41      2.92 o 
  -9   3   2      148.86      126.18      3.98 o 
  -8   3   2      678.72      669.65     16.08 o 
  -7   3   2      738.34      727.91      9.71 o 
  -6   3   2      363.79      373.52      5.45 o 
  -5   3   2      479.48      557.92      7.89 o 
  -4   3   2     2973.89     3209.13     45.48 o 
  -3   3   2      258.48      257.76      3.66 o 
  -2   3   2     2925.96     3114.07     31.70 o 
  -1   3   2    10293.03    10573.61     96.67 o 
   0   3   2    22382.13    21910.40    203.09 o 
   1   3   2     1430.50     1523.65     13.23 o 
   2   3   2     3808.07     3887.54     33.19 o 
   3   3   2      990.42     1094.28      9.92 o 
   4   3   2     8691.21     8845.04     77.84 o 
   5   3   2     2262.44     2378.29     22.27 o 
   6   3   2       90.06       87.72      1.92 o 
   7   3   2     3410.60     3778.76     47.60 o 
   8   3   2        9.82       11.59      1.20 o 
   9   3   2       82.15       83.75      2.59 o 
  10   3   2      311.03      299.45      5.46 o 
  11   3   2      528.93      533.11      8.58 o 
  12   3   2      150.17      149.64      4.11 o 
  13   3   2        2.41        3.73      1.75 o 
  14   3   2       22.23       18.21      2.52 o 
  15   3   2        0.84       -0.91      2.62 o 
  16   3   2       44.12       45.24      4.05 o 
  17   3   2        8.86        5.81      4.57 o 
 -14   4   2        2.13       -1.52      3.39 o 
 -13   4   2       16.72       15.11      3.63 o 
 -12   4   2      145.12      153.42      6.82 o 
 -11   4   2      193.45      202.13      9.93 o 
 -10   4   2       57.10       49.41      4.30 o 
  -9   4   2      794.29      770.73     14.32 o 
  -8   4   2       58.40       52.22      2.27 o 
  -7   4   2       54.55       55.10      1.99 o 
  -6   4   2        1.78       -0.34      0.69 o 
  -5   4   2     1366.53     1373.14     18.12 o 
  -4   4   2        1.29       -0.23      0.42 o 
  -3   4   2      506.25      564.40      7.47 o 
  -2   4   2      391.70      416.86      5.07 o 
  -1   4   2     6017.21     6530.95     65.96 o 
   0   4   2      332.10      336.52      3.46 o 
   1   4   2     5201.27     5418.04     48.19 o 
   2   4   2      222.92      218.48      2.39 o 
   3   4   2     4115.39     4233.87     39.01 o 
   4   4   2       92.60      117.94      1.55 o 
   5   4   2      103.45      113.11      1.63 o 
   6   4   2      354.30      405.29      4.82 o 
   7   4   2       16.84       18.98      0.95 o 
   8   4   2      130.61      163.29      2.94 o 
   9   4   2        3.15        4.97      1.18 o 
  10   4   2      426.05      429.71      7.06 o 
  11   4   2      224.67      213.31      4.59 o 
  12   4   2       12.47        5.21      1.84 o 
  13   4   2        2.07       -1.70      1.70 o 
  14   4   2        0.30        0.48      1.99 o 
  15   4   2        2.13       -1.61      2.69 o 
  16   4   2        1.77       -2.75      2.75 o 
  17   4   2        1.18       -2.13      3.51 o 
  18   4   2        6.83       11.82      5.15 o 
 -14   5   2        4.82        8.20      3.33 o 
 -13   5   2        1.27       -0.59      3.39 o 
 -12   5   2        0.02        1.00      2.95 o 
 -11   5   2       32.82       34.32      3.85 o 
 -10   5   2       34.12       33.85      3.63 o 
  -9   5   2       61.94       64.47      3.16 o 
  -8   5   2       74.06       75.07      2.76 o 
  -7   5   2       97.95       86.65      3.05 o 
  -6   5   2       22.90       26.27      1.64 o 
  -5   5   2        0.82        0.52      0.77 o 
  -4   5   2       40.94       47.42      1.46 o 
  -3   5   2       78.54       94.57      1.97 o 
  -2   5   2     5495.17     6017.01     65.54 o 
  -1   5   2        0.75        2.83      0.57 o 
   0   5   2      129.95      156.17      2.15 o 
   1   5   2     3451.66     3624.67     35.72 o 
   2   5   2        0.19        2.38      0.76 o 
   3   5   2       98.27       90.02      1.47 o 
   4   5   2     1481.89     1528.86     15.18 o 
   5   5   2      367.35      435.52      5.74 o 
   6   5   2     1790.92     1916.91     22.81 o 
   7   5   2        3.65        1.97      0.82 o 
   8   5   2      182.78      168.48      3.78 o 
   9   5   2       84.21       82.53      2.49 o 
  10   5   2      182.31      180.06      3.43 o 
  11   5   2       90.76       80.94      3.63 o 
  12   5   2       38.93       33.39      2.17 o 
  13   5   2      180.60      198.07      4.77 o 
  14   5   2       11.12       11.29      2.24 o 
  15   5   2       15.48       12.98      3.01 o 
  16   5   2        4.82        3.69      2.86 o 
  17   5   2       13.56       16.96      5.04 o 
  18   5   2        0.05       -3.70      3.70 o 
 -13   6   2        1.48       -2.40      2.88 o 
 -12   6   2       30.85       31.48      3.54 o 
 -11   6   2       43.54       50.21      4.76 o 
 -10   6   2      126.87      122.11      4.99 o 
  -9   6   2      237.53      246.47      5.49 o 
  -8   6   2      241.84      234.33      5.59 o 
  -7   6   2      464.94      445.72     12.91 o 
  -6   6   2       91.14       94.67      4.08 o 
  -5   6   2      921.14      926.29     11.99 o 
  -4   6   2      398.15      396.54      6.26 o 
  -3   6   2      286.39      327.72      4.59 o 
  -2   6   2      503.48      648.78     11.68 o 
  -1   6   2     3452.60     3807.68     41.83 o 
   0   6   2       53.78       66.01      1.44 o 
   1   6   2       46.56       55.97      1.16 o 
   2   6   2      522.03      539.67      6.13 o 
   3   6   2      787.86      789.08      8.62 o 
   4   6   2      161.45      142.43      2.11 o 
   5   6   2      100.57      108.25      1.99 o 
   6   6   2     1055.35     1143.94     12.38 o 
   7   6   2       38.63       49.39      1.57 o 
   8   6   2       14.05        9.49      1.04 o 
   9   6   2        1.24       -0.18      1.03 o 
  10   6   2       86.77       80.84      2.69 o 
  11   6   2       63.54       59.19      2.51 o 
  12   6   2       81.03       73.80      2.86 o 
  13   6   2       25.97       26.13      2.18 o 
  14   6   2       28.60       29.15      2.65 o 
  15   6   2       38.49       35.87      3.07 o 
  16   6   2        0.74       -0.48      2.79 o 
  17   6   2        1.00        1.24      3.79 o 
  18   6   2        0.01        0.83      3.73 o 
 -13   7   2        9.77        9.37      3.35 o 
 -12   7   2        3.29       -1.58      4.11 o 
 -11   7   2        1.13       -1.66      2.62 o 
 -10   7   2        2.31        0.33      2.19 o 
  -9   7   2       15.36       11.15      2.35 o 
  -8   7   2      186.75      174.31      4.88 o 
  -7   7   2        8.43        5.56      1.84 o 
  -6   7   2       58.34       53.04      2.42 o 
  -5   7   2      501.14      532.13      7.75 o 
  -4   7   2     1543.93     1514.53     18.91 o 
  -3   7   2        0.67        1.58      0.75 o 
  -2   7   2       46.86       64.53      1.99 o 
  -1   7   2      268.05      281.49      4.03 o 
   0   7   2       59.33       66.75      1.65 o 
   1   7   2      235.96      288.56      3.52 o 
   2   7   2       77.13       78.61      1.64 o 
   3   7   2      790.89      895.19      9.89 o 
   4   7   2        7.31        8.83      0.82 o 
   5   7   2      543.53      542.62      6.70 o 
   6   7   2      304.64      355.28      5.63 o 
   7   7   2      393.86      455.72      6.41 o 
   8   7   2       17.33       18.80      1.22 o 
   9   7   2       12.90       11.11      1.16 o 
  10   7   2       45.37       36.96      2.18 o 
  11   7   2       14.48       15.40      1.68 o 
  12   7   2       76.10       80.04      2.96 o 
  13   7   2       80.71       78.61      3.08 o 
  14   7   2       71.63       81.60      3.71 o 
  15   7   2        3.64        3.01      2.24 o 
  16   7   2       69.17       78.55      5.52 o 
  17   7   2       15.16       18.80      4.16 o 
  18   7   2       15.03       14.82      4.20 o 
 -12   8   2       69.46       75.01      4.99 o 
 -11   8   2        3.18        0.88      2.74 o 
 -10   8   2       24.59       27.30      3.28 o 
  -9   8   2        0.39        1.37      2.36 o 
  -8   8   2       18.45       16.49      2.69 o 
  -7   8   2       12.15       11.32      2.10 o 
  -6   8   2      236.14      226.42      5.54 o 
  -5   8   2        0.14        1.97      1.01 o 
  -4   8   2      255.63      259.51      4.59 o 
  -3   8   2      110.16      123.87      2.83 o 
  -2   8   2       10.75        7.60      0.96 o 
  -1   8   2      208.67      241.47      3.71 o 
   0   8   2      366.87      389.70      5.25 o 
   1   8   2        6.83        8.64      0.81 o 
   2   8   2       72.50       68.28      1.79 o 
   3   8   2       18.66       15.03      0.96 o 
   4   8   2        3.18        8.31      0.96 o 
   5   8   2       29.36       32.88      1.32 o 
   6   8   2       24.66       30.09      1.27 o 
   7   8   2      111.26      115.45      2.38 o 
   8   8   2       31.66       27.40      1.42 o 
   9   8   2      124.30      119.67      2.82 o 
  10   8   2       43.13       43.38      1.89 o 
  11   8   2      175.68      145.30      3.82 o 
  12   8   2       49.10       48.81      2.45 o 
  13   8   2        8.47       10.81      1.88 o 
  14   8   2       39.26       41.18      3.08 o 
  15   8   2        6.09        5.09      2.32 o 
  16   8   2       52.39       60.00      8.66 o 
  17   8   2       60.90       65.34      5.50 o 
  18   8   2        0.00       -1.18      3.68 o 
 -12   9   2        0.73        5.38      3.96 o 
 -11   9   2        0.41       -2.66      2.66 o 
 -10   9   2        5.39        4.52      2.59 o 
  -9   9   2        1.01       -1.60      2.52 o 
  -8   9   2        7.72        2.97      2.42 o 
  -7   9   2      103.45       97.58      3.90 o 
  -6   9   2        7.27        6.30      2.08 o 
  -5   9   2      211.75      206.89      5.82 o 
  -4   9   2        5.96        8.81      1.71 o 
  -3   9   2       43.99       41.49      1.94 o 
  -2   9   2      134.46      145.55      2.89 o 
  -1   9   2      164.35      162.82      3.00 o 
   0   9   2      893.12     1005.69     12.72 o 
   1   9   2      322.33      360.62      5.53 o 
   2   9   2      181.91      183.65      3.25 o 
   3   9   2        9.78        3.66      0.86 o 
   4   9   2      659.21      599.09      8.05 o 
   5   9   2        1.70       -0.88      0.88 o 
   6   9   2      676.91      722.05     10.35 o 
   7   9   2      501.97      494.27      6.95 o 
   8   9   2      300.10      295.64      4.84 o 
   9   9   2      103.30       98.38      2.62 o 
  10   9   2      180.43      186.82      3.80 o 
  11   9   2      156.07      156.66      4.04 o 
  12   9   2      118.34      111.04      3.51 o 
  13   9   2       57.31       58.31      3.06 o 
  14   9   2      136.27      154.38      5.15 o 
  15   9   2        4.40        6.04      2.37 o 
  16   9   2        0.12        3.00      3.90 o 
  17   9   2       35.44       38.27      4.81 o 
  18   9   2        0.00       -3.81      3.81 o 
 -11  10   2        0.04       -2.78      3.44 o 
 -10  10   2        0.00       -2.31      3.07 o 
  -9  10   2        2.99        1.40      2.86 o 
  -8  10   2        1.56       -2.55      2.55 o 
  -7  10   2        6.79        2.41      2.47 o 
  -6  10   2       56.93       48.91      3.03 o 
  -5  10   2       95.19       95.06      3.59 o 
  -4  10   2       47.72       54.55      2.80 o 
  -3  10   2        7.86        2.81      1.21 o 
  -2  10   2        5.56        3.15      1.16 o 
  -1  10   2       35.35       30.19      1.48 o 
   0  10   2        5.18        4.00      0.96 o 
   1  10   2       38.61       34.57      1.42 o 
   2  10   2      295.25      326.08      5.06 o 
   3  10   2       69.07       88.10      2.31 o 
   4  10   2       27.03       22.57      1.74 o 
   5  10   2      135.71      142.80      3.23 o 
   6  10   2        8.48        4.74      1.27 o 
   7  10   2       80.41       73.14      2.59 o 
   8  10   2       12.55       11.93      1.43 o 
   9  10   2      327.56      349.68      5.67 o 
  10  10   2       28.27       39.98      1.91 o 
  11  10   2       73.58       56.55      2.26 o 
  12  10   2       21.14       25.37      2.13 o 
  13  10   2       42.44       48.83      2.74 o 
  14  10   2        0.00        0.72      2.20 o 
  15  10   2       44.96       48.77      3.91 o 
  16  10   2        1.68        7.33      3.80 o 
  17  10   2        1.85        0.29      3.83 o 
 -10  11   2        1.93        0.86      3.05 o 
  -9  11   2        8.17        8.14      3.21 o 
  -8  11   2       23.31       19.19      3.24 o 
  -7  11   2       51.79       54.69      3.84 o 
  -6  11   2        4.25        4.96      2.41 o 
  -5  11   2      115.31      100.68      3.97 o 
  -4  11   2       16.80       11.39      2.08 o 
  -3  11   2       25.16       15.18      1.98 o 
  -2  11   2        0.99       -0.04      1.60 o 
  -1  11   2      276.21      256.25      5.38 o 
   0  11   2      596.17      575.74      8.12 o 
   1  11   2      408.27      391.56      6.01 o 
   2  11   2      749.55      731.53     10.67 o 
   3  11   2      297.90      295.16      5.26 o 
   4  11   2      131.63      119.49      3.07 o 
   5  11   2        0.07        0.58      1.11 o 
   6  11   2       69.71       76.44      2.51 o 
   7  11   2        9.99        5.40      1.37 o 
   8  11   2       64.50       62.99      2.47 o 
   9  11   2        9.98       12.03      1.41 o 
  10  11   2        0.01       -1.20      1.20 o 
  11  11   2      299.27      261.00      5.01 o 
  12  11   2      144.41      139.66      4.23 o 
  13  11   2        5.93        5.44      1.92 o 
  14  11   2       19.16       15.84      2.86 o 
  15  11   2        9.34       13.62      3.12 o 
  16  11   2       73.69       88.74      5.98 o 
  17  11   2       23.24       33.91      7.16 o 
  -9  12   2        0.71        5.84      3.77 o 
  -8  12   2        6.60        7.24      3.79 o 
  -7  12   2       22.55       20.95      3.33 o 
  -6  12   2        9.68       11.59      2.84 o 
  -5  12   2        6.73       10.04      2.66 o 
  -4  12   2        0.10        0.69      2.04 o 
  -3  12   2       26.54       23.66      2.41 o 
  -2  12   2       15.94       16.95      3.36 o 
  -1  12   2        0.48        0.50      1.44 o 
   0  12   2        8.48        5.14      1.35 o 
   1  12   2      374.43      360.24      7.99 o 
   2  12   2      530.23      520.92      8.34 o 
   3  12   2       37.83       26.22      2.05 o 
   4  12   2       12.40       11.29      1.87 o 
   5  12   2      103.74      114.09      4.06 o 
   6  12   2       15.86       15.56      1.63 o 
   7  12   2       53.82       56.08      2.37 o 
   8  12   2       33.13       33.69      2.38 o 
   9  12   2      226.56      240.31      5.15 o 
  10  12   2        1.10        4.93      1.44 o 
  11  12   2       19.91       28.77      2.00 o 
  12  12   2       39.75       40.87      2.67 o 
  13  12   2       27.69       33.34      2.84 o 
  14  12   2       10.51       11.55      2.83 o 
  15  12   2        1.15        0.70      2.88 o 
  16  12   2        1.22        9.42      4.10 o 
  17  12   2       13.35       12.68      5.27 o 
  -9  13   2        3.10        2.33      3.71 o 
  -8  13   2        4.13        7.34      3.88 o 
  -7  13   2        0.17       -2.87      2.87 o 
  -6  13   2        0.40       -2.57      2.57 o 
  -5  13   2        3.58        4.04      2.72 o 
  -4  13   2        0.00       -0.78      2.32 o 
  -3  13   2       10.94        7.44      2.37 o 
  -2  13   2        6.59        5.05      2.31 o 
  -1  13   2       32.48       41.65      4.11 o 
   0  13   2       23.71       21.54      1.92 o 
   1  13   2      272.06      258.00      5.81 o 
   2  13   2      257.80      252.09      5.20 o 
   3  13   2     1435.70     1462.21     20.08 o 
   4  13   2     1199.54     1204.79     16.94 o 
   5  13   2      209.14      213.34      4.74 o 
   6  13   2      445.49      442.91      9.67 o 
   7  13   2      513.69      487.65      8.20 o 
   8  13   2      246.42      261.64      5.44 o 
   9  13   2       80.13       77.33      2.99 o 
  10  13   2      168.17      165.74      4.01 o 
  11  13   2       21.24       28.76      2.57 o 
  12  13   2       22.91       19.78      2.46 o 
  13  13   2       49.50       55.83      3.90 o 
  14  13   2       63.67       80.12      4.57 o 
  15  13   2       11.13        8.29      3.22 o 
  16  13   2       18.90       18.62      5.88 o 
  17  13   2        4.23        6.38      5.40 o 
  -8  14   2        0.39       -0.56      3.88 o 
  -7  14   2        0.02       -2.95      2.95 o 
  -6  14   2        0.21       -3.18      3.18 o 
  -5  14   2       45.01       40.73      5.25 o 
  -4  14   2      113.72      118.82      6.01 o 
  -3  14   2       89.78       99.59      5.27 o 
  -2  14   2       43.38       44.05      4.05 o 
  -1  14   2      224.00      207.88      7.53 o 
   0  14   2       80.66       73.13      3.78 o 
   1  14   2      134.36      129.85      4.85 o 
   2  14   2      102.06       95.97      3.59 o 
   3  14   2       55.79       55.04      3.27 o 
   4  14   2       63.44       53.58      2.83 o 
   5  14   2        5.87        7.81      2.09 o 
   6  14   2      474.68      452.82      9.33 o 
   7  14   2      316.43      326.88     11.43 o 
   8  14   2        8.30        8.53      2.05 o 
   9  14   2        7.58        4.80      2.01 o 
  10  14   2        4.11        5.78      2.10 o 
  11  14   2        1.67        1.94      1.99 o 
  12  14   2        5.50        3.74      2.28 o 
  13  14   2        0.52       -0.17      2.63 o 
  14  14   2       65.89       72.82      5.32 o 
  15  14   2        0.79        3.20      4.60 o 
  16  14   2        3.72        6.62      5.56 o 
  -6  15   2       12.35       19.19      4.25 o 
  -5  15   2       16.64       15.79      3.94 o 
  -4  15   2       76.05       94.31      5.74 o 
  -3  15   2       88.81       91.55      5.49 o 
  -2  15   2       92.86       96.42      5.40 o 
  -1  15   2       75.37       69.99      4.62 o 
   0  15   2       28.66       27.75      3.07 o 
   1  15   2       37.56       29.64      3.72 o 
   2  15   2       24.04       25.12      2.88 o 
   3  15   2        0.55        1.10      2.30 o 
   4  15   2        4.24        4.23      2.50 o 
   5  15   2      398.42      404.89      9.37 o 
   6  15   2       45.37       47.73      3.04 o 
   7  15   2        0.92        0.88      2.08 o 
   8  15   2        0.86        1.41      2.03 o 
   9  15   2        2.16        1.65      2.00 o 
  10  15   2        1.15       -1.07      2.00 o 
  11  15   2        0.46       -1.94      1.94 o 
  12  15   2       31.03       29.75      5.79 o 
  13  15   2       79.27       94.19      6.49 o 
  14  15   2        2.12        3.16      3.63 o 
  15  15   2        4.86        4.75      5.12 o 
  16  15   2       41.92       62.76      9.94 o 
  -5  16   2        0.01       -3.56      3.56 o 
  -4  16   2       13.74       18.00      6.66 o 
  -3  16   2       10.99        5.45      3.59 o 
  -2  16   2       10.03       11.77      3.50 o 
  -1  16   2        0.40       -2.76      3.17 o 
   0  16   2        2.39        4.02      2.94 o 
   1  16   2        0.02       -2.61      2.61 o 
   2  16   2       36.01       38.05      3.31 o 
   3  16   2       78.66       75.87      4.71 o 
   4  16   2       16.21       18.22      2.93 o 
   5  16   2       28.87       40.32      3.38 o 
   6  16   2       66.69       75.87      4.31 o 
   7  16   2      130.13      122.28      8.14 o 
   8  16   2       61.94       67.17      4.04 o 
   9  16   2        0.85       -0.34      2.42 o 
  10  16   2        4.39        4.35      2.63 o 
  11  16   2       16.23       16.57      3.05 o 
  12  16   2        1.06        0.35      3.17 o 
  13  16   2       24.30       29.19      4.48 o 
  14  16   2       46.47       53.00      5.20 o 
  15  16   2        1.22       -2.12      5.06 o 
  -4  17   2        3.68        2.83      3.85 o 
  -3  17   2       67.37       79.97      5.89 o 
  -2  17   2       59.13       72.56      5.49 o 
  -1  17   2       18.46       27.94      4.12 o 
   0  17   2       14.54       18.20      3.74 o 
   1  17   2        5.97        9.49      3.40 o 
   2  17   2        1.63        0.27      2.94 o 
   3  17   2      162.60      148.57      5.89 o 
   4  17   2       10.87       14.09      3.21 o 
   5  17   2       33.06       27.63      3.33 o 
   6  17   2       46.87       36.66      3.56 o 
   7  17   2        1.55        0.23      2.66 o 
   8  17   2       10.80       12.54      3.05 o 
   9  17   2       27.61       29.87      3.40 o 
  10  17   2       10.92        9.33      2.93 o 
  11  17   2        1.53        1.58      3.49 o 
  12  17   2        2.22        0.01      3.47 o 
  13  17   2       26.82       37.21      8.68 o 
  14  17   2        2.77        1.47      5.20 o 
  -2  18   2       15.57       28.55      5.50 o 
  -1  18   2       30.21       24.52      4.44 o 
   0  18   2       24.60       23.86      4.18 o 
   1  18   2        4.98       10.78      3.74 o 
   2  18   2        1.04        3.18      3.45 o 
   3  18   2       38.24       48.90      4.56 o 
   4  18   2       11.05       15.44      3.62 o 
   5  18   2        4.95       -1.40      2.76 o 
   6  18   2       76.28       78.14      5.37 o 
   7  18   2       82.13       87.49      4.86 o 
   8  18   2       23.41       24.69      3.53 o 
   9  18   2       35.63       46.81      4.05 o 
  10  18   2       16.23       13.01      3.92 o 
  11  18   2       16.51       27.13      4.42 o 
  12  18   2        0.81        3.15      3.69 o 
  13  18   2        5.77        3.69      3.98 o 
   0  19   2       60.66       88.24      8.20 o 
   1  19   2       63.98       78.39      5.95 o 
   2  19   2        0.37       -1.43      3.48 o 
   3  19   2       19.54       21.82      5.44 o 
   4  19   2        5.09        8.25      3.97 o 
   5  19   2        2.98        0.15      3.49 o 
   6  19   2        9.13        8.13      5.59 o 
   7  19   2        0.00        4.25      3.72 o 
   8  19   2       12.21        6.39      4.52 o 
   9  19   2        7.83        6.33      3.84 o 
  10  19   2        3.29        2.93      3.89 o 
  11  19   2        7.76       11.79      4.11 o 
   3  20   2        1.78       -1.07      3.70 o 
   4  20   2        1.53        8.21      3.84 o 
   5  20   2        1.48        1.73      3.74 o 
   6  20   2        0.40       -0.55      4.42 o 
   7  20   2        2.78       -4.37      4.37 o 
   8  20   2        0.34       -2.20      4.39 o 
   9  20   2        0.93       -0.08      4.67 o 
  -6 -18   3        2.34        4.43      5.20 o 
  -5 -18   3        2.56       -0.75      4.66 o 
  -4 -18   3        2.10        4.52      5.05 o 
  -3 -18   3        2.50        7.04      5.11 o 
  -2 -18   3        7.22       16.64      5.57 o 
  -1 -18   3        8.38       16.60      7.63 o 
  -9 -17   3        0.86       -0.41      4.87 o 
  -8 -17   3        0.01       -3.21      4.60 o 
  -7 -17   3        1.40        1.09      5.21 o 
  -6 -17   3        3.63        3.40      4.95 o 
  -5 -17   3        0.10       -1.71      5.09 o 
  -4 -17   3       25.37       43.90      6.29 o 
  -3 -17   3       52.02       69.03      5.76 o 
  -2 -17   3       17.10        8.96      4.86 o 
  -1 -17   3       30.24       32.38      4.84 o 
   0 -17   3        2.27        4.57      4.01 o 
   1 -17   3        0.27       -3.39      3.78 o 
   2 -17   3        6.00        2.65      3.99 o 
 -11 -16   3        0.78        0.75      3.95 o 
 -10 -16   3       16.48       13.08      4.25 o 
  -9 -16   3        2.82        0.62      3.83 o 
  -8 -16   3        2.27        8.08      3.84 o 
  -7 -16   3        0.10       -3.31      3.31 o 
  -6 -16   3        1.29       -3.46      3.46 o 
  -5 -16   3       24.13       24.73      3.61 o 
  -4 -16   3       17.66       17.55      3.29 o 
  -3 -16   3        2.92        4.45      3.00 o 
  -2 -16   3        7.86        5.04      3.64 o 
  -1 -16   3        0.54       -3.44      3.44 o 
   0 -16   3       17.43       19.81      5.97 o 
   1 -16   3        4.93        1.82      3.69 o 
   2 -16   3        3.90        1.08      3.92 o 
   3 -16   3        8.42       12.33      4.30 o 
   4 -16   3       48.74       53.00      5.78 o 
 -12 -15   3        2.20       -3.73      3.73 o 
 -11 -15   3       10.19       10.90      4.06 o 
 -10 -15   3        0.90        3.90      3.70 o 
  -9 -15   3        0.80       -2.40      3.50 o 
  -8 -15   3       57.97       60.46      5.08 o 
  -7 -15   3       45.62       47.29      4.77 o 
  -6 -15   3       15.80       14.08      3.17 o 
  -5 -15   3        2.56       -1.87      2.52 o 
  -4 -15   3        3.72        1.27      3.51 o 
  -3 -15   3        0.21       -0.35      2.56 o 
  -2 -15   3       24.20       27.82      3.37 o 
  -1 -15   3        0.65       -2.34      2.34 o 
   0 -15   3        4.18       -0.52      3.49 o 
   1 -15   3       82.39       92.86      5.87 o 
   2 -15   3       19.30       22.08      4.42 o 
   3 -15   3        0.97        0.16      3.72 o 
   4 -15   3        0.00       -3.64      3.64 o 
   5 -15   3       14.87       12.07      4.40 o 
   6 -15   3        0.27       -4.84      4.84 o 
 -13 -14   3        4.94        1.51      3.83 o 
 -12 -14   3        0.79       -0.95      3.47 o 
 -11 -14   3       13.78       12.42      4.02 o 
 -10 -14   3       51.39       62.01      5.11 o 
  -9 -14   3        2.91        1.47      2.76 o 
  -8 -14   3        3.79        0.27      2.59 o 
  -7 -14   3       19.42       15.09      2.62 o 
  -6 -14   3       54.71       61.49      3.52 o 
  -5 -14   3        0.76        0.76      2.13 o 
  -4 -14   3        3.76       -0.24      2.08 o 
  -3 -14   3        8.68        7.11      2.08 o 
  -2 -14   3        0.43        0.40      1.93 o 
  -1 -14   3       22.06       18.84      2.36 o 
   0 -14   3       23.19       25.16      3.01 o 
   1 -14   3        0.38        2.79      2.35 o 
   2 -14   3       14.31       12.14      3.11 o 
   3 -14   3       25.69       29.93      3.69 o 
   4 -14   3       33.42       39.64      4.04 o 
   5 -14   3       11.85       19.45      4.28 o 
   6 -14   3        0.51       -1.60      3.68 o 
   7 -14   3        0.03       -1.94      3.85 o 
 -13 -13   3        7.58       -0.75      3.47 o 
 -12 -13   3        2.34       -1.03      3.54 o 
 -11 -13   3       17.25       21.60      3.59 o 
 -10 -13   3        6.51       10.36      3.07 o 
  -9 -13   3       17.50       16.99      3.82 o 
  -8 -13   3        6.59        5.78      2.26 o 
  -7 -13   3        5.31        5.04      2.12 o 
  -6 -13   3        7.99        9.76      2.26 o 
  -5 -13   3        0.66        1.44      1.78 o 
  -4 -13   3       60.17       66.06      3.59 o 
  -3 -13   3      147.57      149.66      4.32 o 
  -2 -13   3        1.56       -0.80      1.61 o 
  -1 -13   3       15.35       14.18      1.95 o 
   0 -13   3      293.41      277.69      6.10 o 
   1 -13   3      377.94      368.79      8.65 o 
   2 -13   3      137.84      146.62      5.12 o 
   3 -13   3      126.27      134.58      4.92 o 
   4 -13   3      183.06      205.24      7.05 o 
   5 -13   3      116.23      138.30      5.86 o 
   6 -13   3        7.61       16.76      3.50 o 
   7 -13   3       27.91       38.44      5.13 o 
   8 -13   3        1.24        6.30      4.19 o 
 -14 -12   3        0.43        3.14      6.75 o 
 -13 -12   3        2.77        1.89      3.07 o 
 -12 -12   3       17.11       19.18      3.29 o 
 -11 -12   3        2.25        0.50      2.67 o 
 -10 -12   3        0.46       -0.25      2.47 o 
  -9 -12   3        0.32        2.67      2.38 o 
  -8 -12   3        0.33       -0.49      1.92 o 
  -7 -12   3       26.88       21.58      2.54 o 
  -6 -12   3        9.89       12.12      1.96 o 
  -5 -12   3        1.09        0.30      1.65 o 
  -4 -12   3       40.75       43.35      2.55 o 
  -3 -12   3      111.00      107.40      3.29 o 
  -2 -12   3       21.36       23.15      2.65 o 
  -1 -12   3       56.48       48.57      2.63 o 
   0 -12   3        4.90        4.93      1.87 o 
   1 -12   3       69.48       66.51      3.28 o 
   2 -12   3       83.32       83.15      4.09 o 
   3 -12   3        7.86       10.46      2.46 o 
   4 -12   3       91.68       90.38      3.98 o 
   5 -12   3       29.06       29.93      5.66 o 
   6 -12   3        8.31        2.95      2.92 o 
   7 -12   3        0.00        2.39      3.01 o 
   8 -12   3       24.41       24.61      3.82 o 
   9 -12   3        0.23        3.87      4.02 o 
 -14 -11   3        4.18        9.80      3.76 o 
 -13 -11   3       12.19       10.15      3.42 o 
 -12 -11   3        4.76        1.37      2.81 o 
 -11 -11   3        0.33       -2.44      2.44 o 
 -10 -11   3        8.26        8.13      2.58 o 
  -9 -11   3        0.66        3.32      1.97 o 
  -8 -11   3       30.92       36.28      2.98 o 
  -7 -11   3      113.39      104.02      3.47 o 
  -6 -11   3      557.18      519.46      7.94 o 
  -5 -11   3     1023.92     1002.97     14.67 o 
  -4 -11   3       26.11       22.47      2.13 o 
  -3 -11   3        0.01       -1.40      1.40 o 
  -2 -11   3      178.64      169.59      3.95 o 
  -1 -11   3      534.50      536.14      8.89 o 
   0 -11   3      146.35      130.27      3.86 o 
   1 -11   3        8.28        7.07      1.77 o 
   2 -11   3       17.42       16.67      2.18 o 
   3 -11   3        7.58        1.78      1.83 o 
   4 -11   3      263.79      251.09      5.69 o 
   5 -11   3        6.37        4.41      2.30 o 
   6 -11   3        0.59       -1.72      2.08 o 
   7 -11   3       68.21       70.13      4.42 o 
   8 -11   3        5.28        3.72      2.92 o 
   9 -11   3        6.03        7.80      3.32 o 
  10 -11   3       12.40       13.25      4.32 o 
 -15 -10   3       28.28       36.59      8.35 o 
 -14 -10   3        0.74       -0.23      3.12 o 
 -13 -10   3        7.09        1.84      2.77 o 
 -12 -10   3        9.18        0.09      2.63 o 
 -11 -10   3       30.97       24.32      3.08 o 
 -10 -10   3        8.41        8.43      2.50 o 
  -9 -10   3        0.78       -1.70      1.70 o 
  -8 -10   3       18.71       13.08      2.04 o 
  -7 -10   3       53.64       60.19      2.64 o 
  -6 -10   3        1.02        4.16      1.36 o 
  -5 -10   3     1042.39      947.89     13.80 o 
  -4 -10   3       83.23       58.63      2.56 o 
  -3 -10   3       94.50       84.20      2.74 o 
  -2 -10   3      189.52      190.07      3.96 o 
  -1 -10   3       26.05       29.61      2.01 o 
   0 -10   3        0.43        3.67      1.58 o 
   1 -10   3       46.30       42.94      2.38 o 
   2 -10   3       14.54        8.73      1.74 o 
   3 -10   3        1.30        0.83      1.60 o 
   4 -10   3       11.13       11.54      1.96 o 
   5 -10   3        5.01        2.22      2.21 o 
   6 -10   3      102.64       93.02      3.83 o 
   7 -10   3       22.63       21.10      2.67 o 
   8 -10   3       59.61       56.35      4.08 o 
   9 -10   3        0.97       -1.15      2.72 o 
  10 -10   3       24.53       22.38      3.68 o 
  11 -10   3       26.21       32.82      5.94 o 
 -15  -9   3       11.20       19.99      4.10 o 
 -14  -9   3        4.56        0.74      3.17 o 
 -13  -9   3        3.28        0.68      2.71 o 
 -12  -9   3       27.55       23.54      3.27 o 
 -11  -9   3        0.69       -2.24      2.24 o 
 -10  -9   3        0.18       -1.53      1.89 o 
  -9  -9   3        2.28       -0.69      1.78 o 
  -8  -9   3        0.14       -1.52      1.52 o 
  -7  -9   3      493.79      502.38      8.27 o 
  -6  -9   3     1489.92     1458.38     18.36 o 
  -5  -9   3      103.27       79.97      2.77 o 
  -4  -9   3        0.22       -1.27      1.27 o 
  -3  -9   3      225.79      205.63      4.01 o 
  -2  -9   3       16.68       10.99      1.44 o 
  -1  -9   3      167.12      152.55      3.66 o 
   0  -9   3      526.45      471.88      7.69 o 
   1  -9   3     1829.13     1728.91     23.23 o 
   2  -9   3     1378.37     1346.68     18.61 o 
   3  -9   3      482.97      495.99      8.25 o 
   4  -9   3      185.50      161.77      4.16 o 
   5  -9   3      430.98      434.83     11.96 o 
   6  -9   3       12.03       10.12      1.94 o 
   7  -9   3       22.37       19.01      2.79 o 
   8  -9   3       93.87       83.60      3.85 o 
   9  -9   3        3.22       -0.02      2.63 o 
  10  -9   3        0.83        1.53      3.48 o 
  11  -9   3       12.11        8.88      3.06 o 
  12  -9   3        0.47       -3.65      4.46 o 
 -15  -8   3       15.64       20.84      5.75 o 
 -14  -8   3        9.69       10.56      3.48 o 
 -13  -8   3        0.54        3.54      2.76 o 
 -12  -8   3       13.80       15.91      2.88 o 
 -11  -8   3        2.92        4.54      2.46 o 
 -10  -8   3        0.01        2.20      1.91 o 
  -9  -8   3      219.97      208.68      5.28 o 
  -8  -8   3       41.55       26.36      2.04 o 
  -7  -8   3        2.52       -1.41      1.41 o 
  -6  -8   3     1386.58     1331.53     15.58 o 
  -5  -8   3     1633.18     1523.99     18.92 o 
  -4  -8   3        0.29       -0.89      1.14 o 
  -3  -8   3      421.31      388.67      5.92 o 
  -2  -8   3      436.56      430.91      6.91 o 
  -1  -8   3      882.21      828.81     11.83 o 
   0  -8   3      492.27      428.61      6.92 o 
   1  -8   3       11.54        8.03      1.41 o 
   2  -8   3       29.36       29.65      1.89 o 
   3  -8   3       52.25       45.17      2.68 o 
   4  -8   3      752.01      724.31     10.97 o 
   5  -8   3      397.03      365.99      6.69 o 
   6  -8   3      696.33      661.93     10.50 o 
   7  -8   3       47.22       43.57      2.28 o 
   8  -8   3        1.37        2.95      1.84 o 
   9  -8   3       28.00       22.23      2.69 o 
  10  -8   3        8.48        5.24      2.56 o 
  11  -8   3        4.93        5.13      2.71 o 
  12  -8   3        0.03       -4.24      4.51 o 
  13  -8   3        4.91        3.18      4.99 o 
 -16  -7   3        0.00        1.83      4.32 o 
 -15  -7   3       27.75       31.48      4.39 o 
 -14  -7   3       31.37       35.89      4.15 o 
 -13  -7   3        7.08       13.51      2.88 o 
 -12  -7   3        1.70        5.37      2.41 o 
 -11  -7   3      375.79      369.96      8.77 o 
 -10  -7   3      185.00      211.71      6.10 o 
  -9  -7   3      128.20      120.77      4.95 o 
  -8  -7   3      140.27      132.26      3.71 o 
  -7  -7   3       11.03        6.51      1.18 o 
  -6  -7   3        0.24        1.65      0.98 o 
  -5  -7   3     1379.21     1357.95     16.88 o 
  -4  -7   3      964.84     1005.32     13.87 o 
  -3  -7   3      424.44      465.24      6.65 o 
  -2  -7   3     1313.80     1328.83     17.76 o 
  -1  -7   3     1220.99     1341.53     19.36 o 
   0  -7   3      108.68      102.86      2.72 o 
   1  -7   3      618.71      608.98      8.43 o 
   2  -7   3       46.35       50.33      1.83 o 
   3  -7   3       91.90      103.36      2.91 o 
   4  -7   3       67.60       55.47      2.28 o 
   5  -7   3       44.53       41.39      2.21 o 
   6  -7   3       14.07       14.08      1.65 o 
   7  -7   3        5.20       -1.53      1.53 o 
   8  -7   3        5.88        5.13      2.05 o 
   9  -7   3       19.32       18.90      2.15 o 
  10  -7   3        0.02        1.67      1.92 o 
  11  -7   3       19.50       18.63      2.96 o 
  12  -7   3        0.00       -2.81      2.81 o 
  13  -7   3        0.46       -0.34      4.04 o 
  14  -7   3        0.00       -4.57      4.77 o 
 -16  -6   3        0.25       -3.29      3.29 o 
 -15  -6   3        0.38        0.10      3.17 o 
 -14  -6   3       10.61       14.13      3.75 o 
 -13  -6   3       13.99       10.94      3.21 o 
 -12  -6   3       22.57       22.92      2.88 o 
 -11  -6   3       72.94       75.74      5.52 o 
 -10  -6   3       57.04       61.18      3.01 o 
  -9  -6   3       18.56       18.43      2.05 o 
  -8  -6   3      519.69      522.83     10.04 o 
  -7  -6   3       15.58       20.43      1.56 o 
  -6  -6   3       45.62       39.04      1.59 o 
  -5  -6   3        4.84        7.67      0.94 o 
  -4  -6   3      158.36      141.63      2.64 o 
  -3  -6   3      176.51      164.09      2.91 o 
  -2  -6   3        5.66        6.09      0.94 o 
  -1  -6   3        1.49       -0.35      0.86 o 
   0  -6   3      949.19     1024.91     13.89 o 
   1  -6   3      999.21     1029.67     13.10 o 
   2  -6   3      298.04      294.55      4.69 o 
   3  -6   3        1.82        4.08      1.09 o 
   4  -6   3        1.97        1.91      1.10 o 
   5  -6   3      133.70      124.11      2.93 o 
   6  -6   3      261.51      246.64      4.79 o 
   7  -6   3      286.88      262.74      4.91 o 
   8  -6   3      128.25      120.53      3.97 o 
   9  -6   3       46.54       33.39      2.10 o 
  10  -6   3      116.49      109.76      3.42 o 
  11  -6   3       35.43       42.46      3.23 o 
  12  -6   3       28.92       27.63      3.51 o 
  13  -6   3        0.16       -2.35      2.93 o 
  14  -6   3        4.18        0.28      4.46 o 
 -16  -5   3        2.41        1.54      3.67 o 
 -15  -5   3        2.61        4.48      3.35 o 
 -14  -5   3       12.61        9.75      3.39 o 
 -13  -5   3        1.31        2.43      2.92 o 
 -12  -5   3        1.86        0.56      2.32 o 
 -11  -5   3       38.67       30.95      4.68 o 
 -10  -5   3       31.12       37.65      2.50 o 
  -9  -5   3       48.79       51.95      2.44 o 
  -8  -5   3       15.05       14.74      1.61 o 
  -7  -5   3      285.78      254.88      4.70 o 
  -6  -5   3      278.84      296.50      4.27 o 
  -5  -5   3        4.08        3.41      0.73 o 
  -4  -5   3      574.60      521.60      6.54 o 
  -3  -5   3      147.90      149.03      2.38 o 
  -2  -5   3     8729.67     9332.81    107.19 o 
  -1  -5   3     2401.67     2616.45     30.77 o 
   0  -5   3       62.57       40.63      1.35 o 
   1  -5   3     1524.49     1597.84     18.19 o 
   2  -5   3      594.98      609.32      8.14 o 
   3  -5   3       77.24       98.68      2.51 o 
   4  -5   3        2.46        7.09      1.12 o 
   5  -5   3       33.01       42.32      2.12 o 
   6  -5   3      342.42      325.94      5.32 o 
   7  -5   3        1.96        1.98      1.26 o 
   8  -5   3        4.38        3.02      1.43 o 
   9  -5   3        0.29       -1.21      1.21 o 
  10  -5   3       13.77       14.04      1.56 o 
  11  -5   3        0.48       -1.63      1.63 o 
  12  -5   3        0.01        0.95      2.38 o 
  13  -5   3        8.24        6.19      2.75 o 
  14  -5   3        6.67        4.95      2.92 o 
  15  -5   3        0.80       -1.93      3.71 o 
 -16  -4   3        3.10        3.48      3.64 o 
 -15  -4   3        1.33       -0.84      3.18 o 
 -14  -4   3        8.33       16.84      3.64 o 
 -13  -4   3       38.57       43.40      4.02 o 
 -12  -4   3       86.39       74.71      5.30 o 
 -11  -4   3       27.54       22.70      2.70 o 
 -10  -4   3       16.04       24.17      2.17 o 
  -9  -4   3      417.12      416.37      7.01 o 
  -8  -4   3       51.89       47.77      2.24 o 
  -7  -4   3      228.73      246.18      4.19 o 
  -6  -4   3      716.89      698.04      9.18 o 
  -5  -4   3      314.69      293.64      4.78 o 
  -4  -4   3     1677.96     1770.58     19.77 o 
  -3  -4   3      481.67      464.12      5.46 o 
  -2  -4   3      258.19      311.52      4.16 o 
  -1  -4   3     1316.94     1356.44     15.23 o 
   0  -4   3      136.62      163.46      2.55 o 
   1  -4   3        4.27        7.57      0.74 o 
   2  -4   3       21.44       21.46      0.95 o 
   3  -4   3      780.88      841.48     11.51 o 
   4  -4   3     1733.66     1698.61     20.73 o 
   5  -4   3      573.81      613.24      8.35 o 
   6  -4   3       38.70       38.98      1.50 o 
   7  -4   3      341.48      318.56      4.95 o 
   8  -4   3        4.29        5.90      1.33 o 
   9  -4   3        1.40        0.93      1.25 o 
  10  -4   3       60.67       55.96      2.29 o 
  11  -4   3        6.50        8.04      1.96 o 
  12  -4   3        4.14        3.39      2.03 o 
  13  -4   3        0.33        0.73      2.47 o 
  14  -4   3       16.22       13.93      3.00 o 
  15  -4   3        0.29        6.78      3.46 o 
 -16  -3   3       10.19       14.23      4.02 o 
 -15  -3   3       16.08       22.86      3.90 o 
 -14  -3   3      113.82      129.25      6.70 o 
 -13  -3   3       67.74       79.84      4.89 o 
 -12  -3   3      125.90      132.52      6.55 o 
 -11  -3   3       37.45       35.64      2.96 o 
 -10  -3   3       87.23       97.79      3.47 o 
  -9  -3   3      280.48      263.34      5.07 o 
  -8  -3   3     1280.38     1305.49     17.65 o 
  -7  -3   3       60.04       63.80      1.95 o 
  -6  -3   3      501.39      548.29      7.40 o 
  -5  -3   3      246.73      249.88      3.31 o 
  -4  -3   3        3.86        4.08      0.68 o 
  -3  -3   3      819.43      854.47      9.27 o 
  -2  -3   3     2251.57     2431.69     25.10 o 
  -1  -3   3      745.35      769.24      8.33 o 
   0  -3   3      274.71      287.39      3.51 o 
   1  -3   3     3941.34     4210.50     42.98 o 
   2  -3   3     3307.84     3417.44     33.57 o 
   3  -3   3      478.93      526.84      6.93 o 
   4  -3   3       14.48       26.19      1.23 o 
   5  -3   3      174.32      208.02      3.33 o 
   6  -3   3       35.01       31.86      1.47 o 
   7  -3   3        0.11        0.51      1.05 o 
   8  -3   3       18.75       18.93      1.47 o 
   9  -3   3       40.33       40.52      1.93 o 
  10  -3   3       52.99       57.30      2.51 o 
  11  -3   3        0.44       -0.90      1.53 o 
  12  -3   3       12.88       14.66      2.35 o 
  13  -3   3        8.16        4.50      2.76 o 
  14  -3   3        4.64        7.63      2.97 o 
  15  -3   3       10.53       12.59      4.41 o 
  16  -3   3        0.16       11.74      5.20 o 
 -16  -2   3        6.65        7.27      3.94 o 
 -15  -2   3       11.42       10.27      3.56 o 
 -14  -2   3        8.89       10.33      4.08 o 
 -13  -2   3        2.91        4.66      3.81 o 
 -12  -2   3      179.82      162.35      5.76 o 
 -11  -2   3      378.90      412.83      9.23 o 
 -10  -2   3        0.84       -1.87      1.87 o 
  -9  -2   3      164.65      172.23      3.88 o 
  -8  -2   3      242.85      246.77      4.30 o 
  -7  -2   3       20.36       18.33      1.22 o 
  -6  -2   3      121.29      149.75      2.52 o 
  -5  -2   3      407.24      462.98      5.43 o 
  -4  -2   3      324.10      322.59      4.03 o 
  -3  -2   3       12.65       10.97      0.68 o 
  -2  -2   3      255.34      267.08      3.05 o 
  -1  -2   3     3551.32     3737.65     36.25 o 
   0  -2   3     5154.31     5404.42     52.02 o 
   1  -2   3     1445.64     1484.22     14.64 o 
   2  -2   3        0.02        2.08      0.43 o 
   3  -2   3      870.91      850.84      9.25 o 
   4  -2   3      611.99      673.74      7.21 o 
   5  -2   3      282.79      293.50      4.77 o 
   6  -2   3       26.03       21.42      1.31 o 
   7  -2   3      374.05      459.71      6.58 o 
   8  -2   3       67.80       58.10      1.99 o 
   9  -2   3       35.29       35.42      1.93 o 
  10  -2   3        1.90        1.55      1.36 o 
  11  -2   3       30.36       28.18      2.07 o 
  12  -2   3        5.67        7.25      2.11 o 
  13  -2   3        4.84        6.02      2.23 o 
  14  -2   3       20.37       20.15      3.28 o 
  15  -2   3       97.02      109.12      5.46 o 
  16  -2   3       34.32       45.52      8.12 o 
 -15  -1   3        6.93        8.68      3.61 o 
 -14  -1   3        5.72        6.08      3.23 o 
 -13  -1   3       50.12       50.35      4.39 o 
 -12  -1   3      109.70      108.70      5.41 o 
 -11  -1   3       53.45       48.01      4.36 o 
 -10  -1   3       31.25       24.64      2.47 o 
  -9  -1   3       13.64       11.81      2.00 o 
  -8  -1   3      316.33      340.06      5.81 o 
  -7  -1   3      599.42      649.49     13.05 o 
  -6  -1   3       66.92       86.64      2.25 o 
  -5  -1   3      474.04      553.08      7.24 o 
  -4  -1   3      240.50      242.39      3.52 o 
  -3  -1   3        1.35        2.09      0.36 o 
  -2  -1   3      149.12      136.77      2.34 o 
  -1  -1   3     5461.47     5747.98     56.86 o 
   0  -1   3      103.34      115.29      1.43 o 
   1  -1   3     4262.25     4623.66     42.50 o 
   2  -1   3     8632.49     9138.71     87.68 o 
   3  -1   3     9934.38     9996.50     92.28 o 
   4  -1   3     2109.70     2108.73     21.88 o 
   5  -1   3        0.32        2.36      0.66 o 
   6  -1   3      597.71      602.81      7.96 o 
   7  -1   3      266.81      271.07      4.95 o 
   8  -1   3      790.63      830.14     11.78 o 
   9  -1   3      565.79      570.40     10.18 o 
  10  -1   3      117.57      121.79      3.36 o 
  11  -1   3        8.90       14.21      1.93 o 
  12  -1   3        6.74        6.43      1.74 o 
  13  -1   3       82.22       99.09      4.32 o 
  14  -1   3      172.75      178.94      6.74 o 
  15  -1   3       29.29       27.29      3.54 o 
  16  -1   3       25.89       35.87      4.91 o 
  17  -1   3        0.62        1.50      4.73 o 
 -15   0   3        0.00       -3.16      3.16 o 
 -14   0   3        2.22       -0.65      2.90 o 
 -13   0   3       67.80       64.94      4.73 o 
 -12   0   3      255.63      254.79      8.27 o 
 -11   0   3       69.77       64.77      3.62 o 
 -10   0   3        9.01        4.84      2.20 o 
  -9   0   3      263.64      255.63      5.39 o 
  -8   0   3      666.11      619.71      9.22 o 
  -7   0   3       42.59       34.68      1.53 o 
  -6   0   3      413.24      466.10      6.39 o 
  -5   0   3     2932.17     3259.77     38.01 o 
  -4   0   3      235.00      272.21      3.57 o 
  -3   0   3        0.30        0.12      0.29 o 
  -2   0   3      623.07      628.51      5.81 o 
  -1   0   3       68.93       71.08      1.22 o 
   0   0   3       30.99       33.16      0.79 o 
   1   0   3     5596.23     5709.22     48.50 o 
   2   0   3     1064.64     1139.72     10.23 o 
   3   0   3     3396.18     3488.05     32.19 o 
   4   0   3     1873.26     1947.12     20.16 o 
   5   0   3       70.31       87.95      2.05 o 
   6   0   3       50.75       61.86      1.74 o 
   7   0   3      770.68      821.84     11.38 o 
   8   0   3      111.55      120.46      2.94 o 
   9   0   3       20.51       26.63      1.69 o 
  10   0   3      161.02      160.73      4.88 o 
  11   0   3       78.90       76.61      2.95 o 
  12   0   3       31.39       27.37      2.14 o 
  13   0   3       19.75       21.23      2.70 o 
  14   0   3       10.18        9.14      2.47 o 
  15   0   3       10.39       20.67      3.28 o 
  16   0   3       17.22       28.27      4.48 o 
  17   0   3        3.11        4.70      4.12 o 
 -15   1   3        7.86        8.75      3.62 o 
 -14   1   3        1.06        0.24      3.15 o 
 -13   1   3       13.69       10.59      3.49 o 
 -12   1   3       90.45       86.00      8.89 o 
 -11   1   3        3.95        3.18      2.52 o 
 -10   1   3        3.47        1.15      1.96 o 
  -9   1   3       15.97       14.61      1.80 o 
  -8   1   3       79.58       75.80      5.02 o 
  -7   1   3       25.85       24.80      1.34 o 
  -6   1   3        0.16        0.30      0.64 o 
  -5   1   3      302.95      353.76      4.59 o 
  -4   1   3      949.94     1065.29     12.85 o 
  -3   1   3      119.02      124.35      1.74 o 
  -2   1   3        1.50        3.64      0.25 o 
  -1   1   3      219.88      213.00      2.72 o 
   0   1   3     5497.35     5750.26     79.43 o 
   1   1   3        9.49       12.44      0.76 o 
   2   1   3     4846.34     4977.31     39.69 o 
   3   1   3     3732.55     3895.24     39.67 o 
   4   1   3      150.23      157.05      2.04 o 
   5   1   3     1340.82     1374.59     13.74 o 
   6   1   3      169.84      130.93      2.28 o 
   7   1   3      113.49      109.08      2.50 o 
   8   1   3       45.89       51.32      1.99 o 
   9   1   3      852.09      899.95     12.69 o 
  10   1   3       65.34       66.14      2.78 o 
  11   1   3       55.57       54.62      2.86 o 
  12   1   3      510.86      533.66      8.87 o 
  13   1   3       16.68       22.78      2.44 o 
  14   1   3       81.74       79.24      3.73 o 
  15   1   3      162.61      162.11      6.24 o 
  16   1   3      210.28      233.89      7.89 o 
  17   1   3        7.66       10.58      5.18 o 
 -15   2   3       28.17       29.84      4.62 o 
 -14   2   3       15.83       20.74      4.51 o 
 -13   2   3        0.33       -2.76      2.76 o 
 -12   2   3       19.71       23.03      3.50 o 
 -11   2   3       15.44       17.84      3.09 o 
 -10   2   3        3.73        5.35      2.15 o 
  -9   2   3      215.83      220.04      5.87 o 
  -8   2   3       42.36       43.03      1.90 o 
  -7   2   3       26.87       30.43      2.10 o 
  -6   2   3       31.84       29.54      1.15 o 
  -5   2   3        9.71        9.18      0.81 o 
  -4   2   3       28.01       26.82      1.47 o 
  -3   2   3       61.53       80.73      1.57 o 
  -2   2   3       14.56       17.22      0.51 o 
  -1   2   3     1008.20     1126.94     14.24 o 
   0   2   3     4376.22     4757.20     66.02 o 
   1   2   3       57.47       43.22      0.76 o 
   2   2   3    17227.08    16600.18    140.35 o 
   3   2   3     7488.14     7940.36     67.30 o 
   4   2   3     7009.65     7293.51     64.20 o 
   5   2   3      156.70      173.51      2.27 o 
   6   2   3      206.05      185.41      3.33 o 
   7   2   3      424.27      534.52      7.73 o 
   8   2   3      991.62      977.69     13.37 o 
   9   2   3      992.53      953.03     13.30 o 
  10   2   3      181.60      170.85      3.89 o 
  11   2   3       87.94       91.60      2.98 o 
  12   2   3      505.05      481.30      8.20 o 
  13   2   3      213.30      232.72      5.32 o 
  14   2   3       93.61       96.58      4.10 o 
  15   2   3       47.83       52.98      3.97 o 
  16   2   3        1.29        4.07      3.04 o 
  17   2   3       16.14       11.46      5.74 o 
 -14   3   3       19.93       24.07      3.98 o 
 -13   3   3        2.19        3.53      3.13 o 
 -12   3   3       28.15       33.41      3.97 o 
 -11   3   3       88.52       86.73      4.90 o 
 -10   3   3       24.90       27.70      3.19 o 
  -9   3   3      171.66      176.96      5.19 o 
  -8   3   3        0.78       -0.99      1.41 o 
  -7   3   3        0.00       -0.92      0.92 o 
  -6   3   3       93.21       87.25      2.02 o 
  -5   3   3      135.08      128.37      2.29 o 
  -4   3   3      350.63      371.88      5.07 o 
  -3   3   3     2891.01     3025.42     32.79 o 
  -2   3   3      221.60      184.98      2.15 o 
  -1   3   3     9286.04     9632.25    119.46 o 
   0   3   3     1430.86     1454.21     18.47 o 
   1   3   3     2991.14     3117.30     37.27 o 
   2   3   3     1760.44     1927.87     16.21 o 
   3   3   3     1532.92     1618.16     14.44 o 
   4   3   3    34327.21    31833.70    269.92 o 
   5   3   3     5639.67     5804.46     53.53 o 
   6   3   3     1414.52     1469.91     15.55 o 
   7   3   3        0.69        0.08      0.70 o 
   8   3   3      187.05      167.06      3.38 o 
   9   3   3      163.88      155.66      3.41 o 
  10   3   3     1018.59      989.89     13.93 o 
  11   3   3        7.57        6.32      1.49 o 
  12   3   3      145.61      143.77      4.44 o 
  13   3   3       34.72       31.49      2.30 o 
  14   3   3       38.31       36.51      2.85 o 
  15   3   3        1.84       -1.71      2.13 o 
  16   3   3       21.36       25.21      3.67 o 
  17   3   3        9.31       11.67      4.37 o 
  18   3   3        1.62       -1.18      3.88 o 
 -14   4   3        2.81        8.09      3.59 o 
 -13   4   3        5.89        9.58      3.37 o 
 -12   4   3       30.57       36.87      4.02 o 
 -11   4   3       49.13       55.55      4.32 o 
 -10   4   3      153.60      150.95     13.02 o 
  -9   4   3      126.66      131.03      4.66 o 
  -8   4   3      440.56      440.67     11.06 o 
  -7   4   3      190.82      199.83      3.51 o 
  -6   4   3      486.04      450.43      6.37 o 
  -5   4   3      440.64      488.75      6.21 o 
  -4   4   3     1105.92     1162.20     14.15 o 
  -3   4   3      148.86      139.27      2.86 o 
  -2   4   3      431.37      477.85      5.05 o 
  -1   4   3      514.56      540.15      5.25 o 
   0   4   3    17187.68    17433.42    161.89 o 
   1   4   3        3.72        6.83      0.34 o 
   2   4   3      816.90      888.39      7.85 o 
   3   4   3       53.14       50.46      0.80 o 
   4   4   3     1896.00     1879.39     17.60 o 
   5   4   3     2302.79     2303.45     20.66 o 
   6   4   3      317.91      377.71      4.56 o 
   7   4   3     2001.61     2283.11     23.89 o 
   8   4   3      327.56      326.46      4.85 o 
   9   4   3       21.78       22.34      1.25 o 
  10   4   3        0.54       -1.18      1.18 o 
  11   4   3       18.72       23.81      1.82 o 
  12   4   3      301.79      309.98      5.96 o 
  13   4   3      107.09      113.84      3.69 o 
  14   4   3      109.33      107.47      3.71 o 
  15   4   3       39.16       37.09      3.03 o 
  16   4   3        3.85       -2.15      2.64 o 
  17   4   3        1.35       -3.39      3.39 o 
  18   4   3        1.76        0.39      4.16 o 
 -14   5   3        3.52        8.09      3.79 o 
 -13   5   3        3.62        0.28      3.26 o 
 -12   5   3       19.12       16.66      3.54 o 
 -11   5   3        2.98        5.07      3.12 o 
 -10   5   3       25.68       20.83      5.54 o 
  -9   5   3        4.05        5.37      2.48 o 
  -8   5   3      131.27      132.52      4.06 o 
  -7   5   3       53.66       62.16      2.65 o 
  -6   5   3       59.16       57.41      1.91 o 
  -5   5   3      101.81       87.13      2.66 o 
  -4   5   3      252.57      252.19      4.75 o 
  -3   5   3       83.20       93.31      1.88 o 
  -2   5   3      104.60      120.34      2.18 o 
  -1   5   3       67.65       88.46      2.05 o 
   0   5   3     3171.06     3560.13     33.06 o 
   1   5   3      859.61      889.35      8.24 o 
   2   5   3       13.59       21.96      1.09 o 
   3   5   3       52.83       55.34      1.11 o 
   4   5   3      872.49      925.54      9.37 o 
   5   5   3     7156.59     7768.24     74.97 o 
   6   5   3     4443.75     4641.28     47.61 o 
   7   5   3      271.38      323.71      4.14 o 
   8   5   3       22.20       32.48      1.18 o 
   9   5   3      486.18      470.80      6.61 o 
  10   5   3       10.54        8.48      2.07 o 
  11   5   3      315.48      312.55      5.13 o 
  12   5   3      307.73      304.45      5.20 o 
  13   5   3       69.49       66.36      2.86 o 
  14   5   3       17.78       15.34      2.06 o 
  15   5   3        9.77        3.87      2.32 o 
  16   5   3        1.12       -1.98      2.66 o 
  17   5   3       10.86        4.52      3.63 o 
  18   5   3        3.57        2.53      3.88 o 
 -13   6   3        0.01       -2.82      2.82 o 
 -12   6   3        0.61       -2.64      2.64 o 
 -11   6   3       18.97       18.89      3.07 o 
 -10   6   3        5.36        4.09      3.51 o 
  -9   6   3        0.49       -1.86      1.86 o 
  -8   6   3       12.36        8.62      1.74 o 
  -7   6   3      125.17      122.22      3.87 o 
  -6   6   3      703.63      713.83      9.63 o 
  -5   6   3      390.00      372.17      6.48 o 
  -4   6   3      416.75      418.91      6.37 o 
  -3   6   3       55.04       67.37      2.56 o 
  -2   6   3     1773.72     2026.99     22.69 o 
  -1   6   3     1773.32     1852.88     20.73 o 
   0   6   3      910.70      882.90     10.19 o 
   1   6   3      196.03      231.52      3.00 o 
   2   6   3      317.55      321.31      3.84 o 
   3   6   3       41.68       38.03      1.08 o 
   4   6   3      154.94      142.10      2.21 o 
   5   6   3     1727.72     1677.63     17.60 o 
   6   6   3     3888.30     4057.19     44.17 o 
   7   6   3     1248.35     1329.93     15.23 o 
   8   6   3      304.47      315.35      4.85 o 
   9   6   3      676.66      688.85      9.26 o 
  10   6   3      808.26      809.30     11.72 o 
  11   6   3        0.75        2.83      1.44 o 
  12   6   3        0.13       -1.62      1.62 o 
  13   6   3        5.47        2.55      1.57 o 
  14   6   3       17.85       15.23      2.04 o 
  15   6   3        2.23       -1.32      2.19 o 
  16   6   3       12.96        8.22      3.51 o 
  17   6   3        0.46        4.77      3.76 o 
  18   6   3        1.79       -3.80      3.80 o 
 -13   7   3       12.63       14.27      3.50 o 
 -12   7   3        7.31        5.97      3.00 o 
 -11   7   3        7.67        1.53      3.88 o 
 -10   7   3        0.65        0.36      2.20 o 
  -9   7   3        0.49       -1.84      1.84 o 
  -8   7   3      102.05       99.91      4.18 o 
  -7   7   3       17.30       14.39      2.00 o 
  -6   7   3      212.09      192.96      5.04 o 
  -5   7   3      431.96      415.53      6.20 o 
  -4   7   3      596.53      564.19      7.33 o 
  -3   7   3      116.60      102.79      2.10 o 
  -2   7   3      263.28      246.35      3.48 o 
  -1   7   3     1539.37     1585.84     16.90 o 
   0   7   3     3150.17     3463.57     33.99 o 
   1   7   3     5974.35     6439.68     63.24 o 
   2   7   3      403.24      392.88      5.01 o 
   3   7   3     1045.69     1061.89     11.52 o 
   4   7   3      527.36      510.37      6.23 o 
   5   7   3     1223.38     1484.62     17.84 o 
   6   7   3        1.06       -0.63      0.63 o 
   7   7   3        2.22        0.84      0.61 o 
   8   7   3      272.79      282.87      4.50 o 
   9   7   3        0.56       -0.90      0.90 o 
  10   7   3        4.72        1.13      1.11 o 
  11   7   3       44.57       43.51      2.20 o 
  12   7   3        5.18        1.50      1.48 o 
  13   7   3        0.01       -0.02      1.58 o 
  14   7   3        6.55        6.88      1.87 o 
  15   7   3       17.84       14.91      2.44 o 
  16   7   3        1.65       -2.91      2.91 o 
  17   7   3       48.63       46.51      5.85 o 
  18   7   3        6.82        4.87      4.09 o 
 -12   8   3        2.44        0.25      3.04 o 
 -11   8   3        0.50       -2.64      2.64 o 
 -10   8   3       31.00       26.96      3.17 o 
  -9   8   3      112.66      120.13      4.96 o 
  -8   8   3      100.63       97.97      4.94 o 
  -7   8   3      248.08      249.43      6.76 o 
  -6   8   3      260.52      276.75      6.16 o 
  -5   8   3       51.74       53.23      3.72 o 
  -4   8   3      398.76      393.57      7.56 o 
  -3   8   3       78.22       79.92      2.37 o 
  -2   8   3      683.85      635.10      9.01 o 
  -1   8   3     1086.99     1116.36     12.39 o 
   0   8   3       46.82       38.97      1.12 o 
   1   8   3      673.77      833.47      9.93 o 
   2   8   3        0.16       -0.05      0.48 o 
   3   8   3       20.39       13.98      0.83 o 
   4   8   3     1164.85     1281.70     13.75 o 
   5   8   3      349.36      408.84      5.72 o 
   6   8   3      119.37      146.40      2.81 o 
   7   8   3      344.32      406.15      7.36 o 
   8   8   3       11.56       14.86      1.21 o 
   9   8   3       57.84       58.00      1.97 o 
  10   8   3        4.21       -0.23      1.47 o 
  11   8   3       49.30       52.88      2.36 o 
  12   8   3       21.31       18.46      1.82 o 
  13   8   3        0.16        1.86      1.61 o 
  14   8   3       19.63       21.51      2.20 o 
  15   8   3        6.88        2.31      2.17 o 
  16   8   3       18.78       23.16      3.32 o 
  17   8   3        9.41        5.77      3.92 o 
  18   8   3        0.76       -0.26      3.74 o 
 -11   9   3       22.52       31.29      3.91 o 
 -10   9   3       23.05       23.03      3.00 o 
  -9   9   3       55.06       60.92      5.63 o 
  -8   9   3       48.55       42.58      3.47 o 
  -7   9   3      117.30      114.44      5.80 o 
  -6   9   3      180.40      184.03      5.10 o 
  -5   9   3        6.55        2.76      1.74 o 
  -4   9   3        0.02        0.23      1.25 o 
  -3   9   3        1.12        1.06      1.09 o 
  -2   9   3      176.49      171.44      3.13 o 
  -1   9   3       30.60       33.12      1.36 o 
   0   9   3      173.19      188.45      3.31 o 
   1   9   3       78.46       68.49      2.61 o 
   2   9   3      558.92      624.13      8.94 o 
   3   9   3      848.44      899.94     11.34 o 
   4   9   3      670.82      714.73      9.28 o 
   5   9   3      774.75      818.91     10.50 o 
   6   9   3     1131.98     1206.34     15.00 o 
   7   9   3      184.24      200.67      3.48 o 
   8   9   3      184.36      202.73      3.54 o 
   9   9   3       68.59       69.58      2.20 o 
  10   9   3      129.92      117.43      3.01 o 
  11   9   3       13.70       17.28      1.85 o 
  12   9   3      184.14      175.24      5.53 o 
  13   9   3        0.89        1.70      1.61 o 
  14   9   3        0.01        0.43      1.80 o 
  15   9   3       46.20       45.60      3.70 o 
  16   9   3        0.29       -0.63      2.74 o 
  17   9   3       11.21       12.81      3.99 o 
  18   9   3        0.34       -4.60      4.60 o 
 -11  10   3        2.69        0.92      2.75 o 
 -10  10   3       26.38       26.24      3.42 o 
  -9  10   3       26.44       26.91      4.65 o 
  -8  10   3        0.87        0.88      2.51 o 
  -7  10   3       19.40       20.54      2.89 o 
  -6  10   3       13.73       11.45      2.54 o 
  -5  10   3       24.39       23.42      2.44 o 
  -4  10   3       34.77       31.21      2.29 o 
  -3  10   3       66.88       51.43      2.23 o 
  -2  10   3      203.08      207.89      3.90 o 
  -1  10   3      162.49      162.08      3.34 o 
   0  10   3      126.96      116.03      3.55 o 
   1  10   3       30.19       32.89      1.58 o 
   2  10   3        9.02       14.20      1.10 o 
   3  10   3      183.37      165.89      3.14 o 
   4  10   3       62.75       60.51      1.86 o 
   5  10   3      158.55      190.56      3.61 o 
   6  10   3      492.93      488.35      7.51 o 
   7  10   3      216.53      208.75      4.11 o 
   8  10   3       29.25       26.79      1.68 o 
   9  10   3      433.14      427.81      6.53 o 
  10  10   3       89.20       87.63      2.61 o 
  11  10   3        0.79        1.40      1.25 o 
  12  10   3       19.53       15.33      1.68 o 
  13  10   3       30.69       34.01      2.35 o 
  14  10   3       29.14       29.14      2.44 o 
  15  10   3        2.15       -0.29      2.49 o 
  16  10   3        9.21       14.11      3.26 o 
  17  10   3        2.37        4.55      3.63 o 
  18  10   3        2.42        3.01      7.50 o 
 -10  11   3        3.75        5.87      2.88 o 
  -9  11   3       97.39      129.57      6.92 o 
  -8  11   3       68.85       71.63      4.48 o 
  -7  11   3       21.92       21.69      3.06 o 
  -6  11   3       87.92      106.34      5.49 o 
  -5  11   3      126.98      128.76      4.99 o 
  -4  11   3      165.39      166.38      4.78 o 
  -3  11   3       15.28        6.32      1.80 o 
  -2  11   3       38.05       36.33      2.32 o 
  -1  11   3      305.78      300.13      5.06 o 
   0  11   3       88.74       80.15      2.34 o 
   1  11   3       69.89       56.19      2.16 o 
   2  11   3       99.51      111.63      3.31 o 
   3  11   3       37.30       42.10      1.72 o 
   4  11   3        0.20        0.03      1.00 o 
   5  11   3        0.31        1.68      1.08 o 
   6  11   3       21.53       21.05      1.66 o 
   7  11   3       25.33       20.87      1.59 o 
   8  11   3       20.63       14.76      1.56 o 
   9  11   3        2.59        1.63      1.37 o 
  10  11   3        0.07        0.92      1.21 o 
  11  11   3      140.07      123.76      3.30 o 
  12  11   3       92.72       97.44      3.37 o 
  13  11   3        2.98        1.88      1.92 o 
  14  11   3        2.15        3.32      2.22 o 
  15  11   3        1.36       -0.23      2.54 o 
  16  11   3       17.41       14.70      3.32 o 
  17  11   3        5.49        5.22      5.83 o 
  18  11   3        0.58       -5.95      9.45 o 
  -9  12   3       17.88       21.58      3.70 o 
  -8  12   3       98.62      102.33      7.02 o 
  -7  12   3      119.27      118.22      5.30 o 
  -6  12   3       20.03       21.60      3.12 o 
  -5  12   3        7.72       10.68      2.63 o 
  -4  12   3       77.01       84.48      6.32 o 
  -3  12   3      157.61      151.59      4.68 o 
  -2  12   3       50.46       46.65      2.67 o 
  -1  12   3      279.80      264.77      6.51 o 
   0  12   3       88.50       82.57      2.81 o 
   1  12   3        3.81        1.57      1.23 o 
   2  12   3       83.18       74.47      2.52 o 
   3  12   3      558.69      529.99      8.30 o 
   4  12   3     1537.09     1505.01     22.52 o 
   5  12   3      618.23      621.23      9.45 o 
   6  12   3        0.11        1.18      1.26 o 
   7  12   3       25.92       24.99      1.79 o 
   8  12   3       22.45       17.47      1.72 o 
   9  12   3       14.49        7.59      1.98 o 
  10  12   3       67.11       58.01      2.30 o 
  11  12   3       64.81       58.56      2.39 o 
  12  12   3       83.14       69.64      2.88 o 
  13  12   3        0.13        1.39      1.95 o 
  14  12   3       27.84       22.97      2.77 o 
  15  12   3        1.36        3.75      2.76 o 
  16  12   3       78.99       93.98      6.03 o 
  17  12   3       21.60       34.20      6.01 o 
  -8  13   3        0.06        4.33      3.22 o 
  -7  13   3       40.78       39.99      3.97 o 
  -6  13   3        0.04       -1.26      2.71 o 
  -5  13   3        8.88        8.54      2.64 o 
  -4  13   3        5.59        2.73      2.38 o 
  -3  13   3        0.41       -2.81      2.81 o 
  -2  13   3       17.82       12.60      2.38 o 
  -1  13   3       35.30       31.17      2.76 o 
   0  13   3       81.96       80.01      3.61 o 
   1  13   3        2.87        0.51      1.79 o 
   2  13   3       67.74       63.70      2.79 o 
   3  13   3      286.42      285.59      8.53 o 
   4  13   3      127.85      129.32      3.55 o 
   5  13   3        3.41        2.26      1.51 o 
   6  13   3       32.75       30.64      1.99 o 
   7  13   3       20.58       11.90      1.68 o 
   8  13   3       81.45       74.46      2.77 o 
   9  13   3       11.40       13.55      1.80 o 
  10  13   3       37.98       35.68      2.28 o 
  11  13   3      125.18      120.22      4.43 o 
  12  13   3       56.81       65.61      3.87 o 
  13  13   3      129.40      141.03      5.83 o 
  14  13   3       99.80       92.26      6.89 o 
  15  13   3       42.47       42.66      4.50 o 
  16  13   3        0.11        5.92      4.98 o 
  17  13   3       25.56       18.20      5.92 o 
  -7  14   3        4.54        4.41      3.24 o 
  -6  14   3        2.86       -2.74      2.74 o 
  -5  14   3        2.91       -1.45      2.73 o 
  -4  14   3        1.96       -2.45      2.45 o 
  -3  14   3        4.25        6.92      2.99 o 
  -2  14   3       32.50       30.29      6.20 o 
  -1  14   3       69.68       66.14      4.41 o 
   0  14   3      100.26       82.25      3.90 o 
   1  14   3        0.14       -1.90      1.90 o 
   2  14   3       24.89       20.51      2.51 o 
   3  14   3       11.04        8.89      2.22 o 
   4  14   3      125.46      128.42      4.11 o 
   5  14   3      212.36      216.90      7.09 o 
   6  14   3      358.45      349.25      9.22 o 
   7  14   3       26.42       26.63      2.33 o 
   8  14   3      126.01      119.44      4.14 o 
   9  14   3      132.79      129.16      4.31 o 
  10  14   3      145.49      141.56      4.80 o 
  11  14   3       93.16       91.70      3.34 o 
  12  14   3        7.04        7.34      2.20 o 
  13  14   3       18.46       16.31      3.21 o 
  14  14   3        0.40        5.23      3.35 o 
  15  14   3       11.26       13.26      4.79 o 
  16  14   3        0.47        6.11      4.93 o 
  17  14   3        0.00       -1.69      5.08 o 
  -6  15   3       24.67       24.23      4.76 o 
  -5  15   3        0.43       -3.28      3.28 o 
  -4  15   3       22.64       24.48      3.84 o 
  -3  15   3        5.82        4.13      3.09 o 
  -2  15   3        0.72       -2.23      3.76 o 
  -1  15   3        2.72        1.44      3.34 o 
   0  15   3        2.96       -0.38      2.59 o 
   1  15   3        3.47        1.39      2.18 o 
   2  15   3       16.36       14.46      2.48 o 
   3  15   3        0.02       -2.05      2.05 o 
   4  15   3       35.57       37.31      3.78 o 
   5  15   3       14.72       15.38      2.63 o 
   6  15   3       26.02       27.45      2.84 o 
   7  15   3      222.25      242.75      7.69 o 
   8  15   3       23.63       20.52      2.79 o 
   9  15   3       71.03       70.95      3.85 o 
  10  15   3        6.52        5.51      2.47 o 
  11  15   3       17.07       13.53      2.70 o 
  12  15   3        0.79        0.08      2.83 o 
  13  15   3        4.09        5.41      2.88 o 
  14  15   3        8.39       12.62      3.84 o 
  15  15   3        6.21        1.50      3.51 o 
  16  15   3       11.62       21.56     12.53 o 
  -5  16   3        2.05        2.04      3.70 o 
  -4  16   3        0.01       -1.05      3.51 o 
  -3  16   3       14.04       16.28      4.98 o 
  -2  16   3        0.25       -0.77      3.08 o 
  -1  16   3        7.77        7.88      3.13 o 
   0  16   3        0.65        1.17      2.78 o 
   1  16   3        4.85       -1.37      3.30 o 
   2  16   3       66.74       59.57      4.41 o 
   3  16   3        0.09       -2.21      2.37 o 
   4  16   3        0.59       -2.16      2.16 o 
   5  16   3      265.05      254.30      7.10 o 
   6  16   3        0.07       -2.38      2.38 o 
   7  16   3       18.98       19.85      2.87 o 
   8  16   3        4.85        7.74      2.56 o 
   9  16   3        0.07       -1.15      2.42 o 
  10  16   3       82.17       76.25      5.05 o 
  11  16   3       19.45       13.36      2.94 o 
  12  16   3       15.14       15.73      3.48 o 
  13  16   3       32.87       39.82      5.96 o 
  14  16   3       26.72       37.36      6.00 o 
  15  16   3        0.07       -3.20      3.51 o 
  -4  17   3        5.43        4.45      3.86 o 
  -3  17   3        8.11        5.19      3.81 o 
  -2  17   3        3.51       -0.83      3.43 o 
  -1  17   3        0.01       -2.05      3.23 o 
   0  17   3       20.28       18.63      3.63 o 
   1  17   3        7.54        9.21      3.28 o 
   2  17   3        0.34       -2.64      2.64 o 
   3  17   3        8.76        6.78      3.07 o 
   4  17   3      115.98      124.60      5.92 o 
   5  17   3        0.60       -1.47      2.44 o 
   6  17   3        6.52        2.50      2.67 o 
   7  17   3       85.45      100.36      4.69 o 
   8  17   3      179.39      167.23      6.07 o 
   9  17   3      154.56      166.28      6.21 o 
  10  17   3      125.14      140.07      5.83 o 
  11  17   3        9.98       15.33      3.21 o 
  12  17   3       21.24       21.47      4.08 o 
  13  17   3        2.13       -2.11      5.05 o 
  14  17   3        3.87        4.17      5.98 o 
  15  17   3        1.77        1.89      4.96 o 
  -2  18   3       12.16        5.25      3.80 o 
  -1  18   3       64.02       83.10      6.28 o 
   0  18   3       89.17      101.71      6.09 o 
   1  18   3       54.73       61.04      4.95 o 
   2  18   3       38.91       34.19      4.24 o 
   3  18   3        1.10        1.35      3.28 o 
   4  18   3       37.21       36.46      4.28 o 
   5  18   3       31.94       36.22      4.21 o 
   6  18   3        6.47       -2.76      3.19 o 
   7  18   3       13.77       18.27      3.26 o 
   8  18   3      117.66      125.86      5.56 o 
   9  18   3       95.67      106.93      5.21 o 
  10  18   3       85.62      108.61      5.38 o 
  11  18   3       31.51       39.43      4.02 o 
  12  18   3        0.41        1.20      3.57 o 
  13  18   3        4.41        2.16      3.67 o 
   0  19   3       10.09       17.27      4.22 o 
   1  19   3       25.88       32.60      4.60 o 
   2  19   3       58.21       64.98      6.20 o 
   3  19   3       56.90       63.04      5.12 o 
   4  19   3       34.65       38.46      7.22 o 
   5  19   3       55.38       57.01      5.07 o 
   6  19   3       15.79       11.44      4.43 o 
   7  19   3        0.01       -3.17      3.17 o 
   8  19   3        5.07        4.22      3.34 o 
   9  19   3        6.41        3.52      3.64 o 
  10  19   3       44.30       49.18      5.03 o 
  11  19   3        9.58       11.61      4.11 o 
  12  19   3       24.80       25.65      4.58 o 
   2  20   3        0.02       -2.64      3.65 o 
   3  20   3        0.15        1.26      3.44 o 
   4  20   3        1.69       -0.50      3.38 o 
   5  20   3        5.25        1.83      4.07 o 
   6  20   3        0.02       -4.30      4.30 o 
   7  20   3       11.55        3.35      3.76 o 
   8  20   3        8.61       10.43      4.07 o 
   9  20   3        3.83        7.46      4.81 o 
  10  20   3        9.58        8.65      6.73 o 
  -7 -17   4        0.69       -5.66      5.66 o 
  -6 -17   4        0.20       -1.03      5.32 o 
  -5 -17   4       12.75       16.96     10.33 o 
  -4 -17   4       15.23       15.00      5.55 o 
  -3 -17   4        0.75        1.03      4.67 o 
  -2 -17   4        1.69        0.69      4.80 o 
  -1 -17   4        0.81       -4.29      4.29 o 
   0 -17   4       10.83       20.88      5.84 o 
   1 -17   4       12.25       17.23      5.69 o 
  -9 -16   4        1.08       -0.38      4.01 o 
  -8 -16   4       20.66       38.95      6.16 o 
  -7 -16   4        9.04        4.91      4.79 o 
  -6 -16   4       13.25       12.97      4.24 o 
  -5 -16   4       52.33       48.09      5.06 o 
  -4 -16   4       29.65       38.81      5.28 o 
  -3 -16   4       28.37       33.72      4.56 o 
  -2 -16   4       44.75       54.88     17.31 o 
  -1 -16   4       31.77       40.51      6.81 o 
   0 -16   4       28.08       28.68      4.57 o 
   1 -16   4        0.34       -3.66      3.66 o 
   2 -16   4        4.67       -0.92      3.78 o 
   3 -16   4        0.10        1.17      3.93 o 
 -11 -15   4        3.78        4.08      3.81 o 
 -10 -15   4       21.58       29.94      4.71 o 
  -9 -15   4       63.57       70.65      5.71 o 
  -8 -15   4       39.42       44.06      4.99 o 
  -7 -15   4      131.62      150.34     12.37 o 
  -6 -15   4      136.10      148.24      7.20 o 
  -5 -15   4      176.33      186.21      7.83 o 
  -4 -15   4       66.67       59.88      4.17 o 
  -3 -15   4       18.96       18.55      3.28 o 
  -2 -15   4      115.64      132.31      5.72 o 
  -1 -15   4      213.60      252.58      7.16 o 
   0 -15   4      136.45      146.78      5.42 o 
   1 -15   4       37.58       33.14      4.69 o 
   2 -15   4        4.49        8.55      4.04 o 
   3 -15   4       18.77       17.48      4.16 o 
   4 -15   4       11.40       16.74      4.45 o 
   5 -15   4        0.57       -0.86      3.88 o 
 -12 -14   4        2.07       -3.04      4.18 o 
 -11 -14   4       14.08       16.33      4.12 o 
 -10 -14   4       35.86       38.83      4.84 o 
  -9 -14   4       66.45       87.66      7.50 o 
  -8 -14   4       15.26       13.64      4.34 o 
  -7 -14   4       45.15       36.90      3.69 o 
  -6 -14   4       90.24       94.41      5.20 o 
  -5 -14   4       29.40       25.93      3.12 o 
  -4 -14   4       70.76       80.21      3.83 o 
  -3 -14   4        0.83       -2.12      2.12 o 
  -2 -14   4       22.85       23.04      2.77 o 
  -1 -14   4       11.09       10.57      2.60 o 
   0 -14   4        0.66        0.50      2.37 o 
   1 -14   4       81.23       71.22      4.42 o 
   2 -14   4       23.89       26.74      3.54 o 
   3 -14   4        0.19        1.86      3.46 o 
   4 -14   4       33.89       40.40      6.42 o 
   5 -14   4       13.15       17.30      4.18 o 
   6 -14   4        0.00        0.54      3.67 o 
   7 -14   4        4.71        4.53      7.53 o 
 -13 -13   4       18.85       24.05      5.47 o 
 -12 -13   4       18.38       15.99      5.10 o 
 -11 -13   4        9.98        7.47      3.30 o 
 -10 -13   4        0.26       -1.09      2.69 o 
  -9 -13   4        9.90       10.03      2.88 o 
  -8 -13   4        4.47        3.42      2.64 o 
  -7 -13   4        3.50        0.07      2.43 o 
  -6 -13   4       10.69       15.30      2.60 o 
  -5 -13   4        0.18        3.31      2.20 o 
  -4 -13   4       14.39       16.94      4.03 o 
  -3 -13   4        3.73        0.18      2.03 o 
  -2 -13   4       26.65       22.22      2.14 o 
  -1 -13   4       17.55       14.35      1.99 o 
   0 -13   4       21.02       23.63      2.40 o 
   1 -13   4       11.56       15.24      2.62 o 
   2 -13   4       26.95       24.61      2.94 o 
   3 -13   4       28.85       25.75      3.01 o 
   4 -13   4        2.06        1.58      2.95 o 
   5 -13   4        4.77       11.73      3.88 o 
   6 -13   4       10.46        7.32      3.86 o 
   7 -13   4        0.19       -1.54      3.72 o 
   8 -13   4        1.18        1.01      3.97 o 
 -13 -12   4        5.84       -0.69      3.57 o 
 -12 -12   4        0.56        3.23      3.28 o 
 -11 -12   4        0.02       -0.37      2.78 o 
 -10 -12   4       52.14       53.53      4.81 o 
  -9 -12   4        8.28        4.67      2.65 o 
  -8 -12   4        0.31       -2.19      2.19 o 
  -7 -12   4        4.15       14.19      2.40 o 
  -6 -12   4       29.41       29.36      2.64 o 
  -5 -12   4       85.35       86.89      3.61 o 
  -4 -12   4      109.19      111.76      5.16 o 
  -3 -12   4        8.26        4.65      1.66 o 
  -2 -12   4        5.69        4.34      1.65 o 
  -1 -12   4        2.43       -0.23      1.70 o 
   0 -12   4       20.73       19.97      2.15 o 
   1 -12   4      124.69      117.41      3.95 o 
   2 -12   4      144.64      148.75      4.52 o 
   3 -12   4      140.72      143.83      5.17 o 
   4 -12   4       44.70       45.27      3.35 o 
   5 -12   4        0.07        0.71      2.33 o 
   6 -12   4        2.89        6.04      3.13 o 
   7 -12   4        0.81        6.99      3.83 o 
   8 -12   4       13.75       19.38      4.79 o 
   9 -12   4        0.06       -2.79      4.82 o 
 -14 -11   4        6.51        0.76      3.79 o 
 -13 -11   4        5.76        3.06      3.46 o 
 -12 -11   4       13.76       13.23      3.62 o 
 -11 -11   4        9.97       10.44      3.04 o 
 -10 -11   4       85.08       78.09      4.33 o 
  -9 -11   4       39.35       45.62      3.50 o 
  -8 -11   4       40.41       32.52      3.32 o 
  -7 -11   4      317.97      305.38      6.87 o 
  -6 -11   4      113.84      119.48      4.20 o 
  -5 -11   4        6.72       12.12      1.78 o 
  -4 -11   4        0.03        0.12      1.67 o 
  -3 -11   4      183.20      199.16      5.10 o 
  -2 -11   4        3.29       -1.02      1.91 o 
  -1 -11   4        0.14       -1.53      1.53 o 
   0 -11   4      100.44      104.28      3.93 o 
   1 -11   4       56.17       51.29      2.63 o 
   2 -11   4        3.69        5.06      1.93 o 
   3 -11   4       73.62       72.33      3.11 o 
   4 -11   4       14.62       11.76      2.24 o 
   5 -11   4        0.00       -2.03      2.03 o 
   6 -11   4       31.79       28.25      2.89 o 
   7 -11   4        2.93       -0.43      2.76 o 
   8 -11   4        7.28       10.03      3.81 o 
   9 -11   4       23.59       22.09      4.46 o 
  10 -11   4       14.22       10.38      4.51 o 
 -14 -10   4        6.57        5.37      3.66 o 
 -13 -10   4        7.16        9.67      3.51 o 
 -12 -10   4        8.79        5.67      3.17 o 
 -11 -10   4       12.47       17.86      3.12 o 
 -10 -10   4        0.02       -2.32      2.32 o 
  -9 -10   4       42.23       42.22      3.29 o 
  -8 -10   4       55.36       55.50      3.16 o 
  -7 -10   4      100.53       97.02      3.70 o 
  -6 -10   4      184.43      153.28      4.98 o 
  -5 -10   4      538.45      488.81      7.50 o 
  -4 -10   4       77.04       66.11      2.70 o 
  -3 -10   4        3.90       -1.41      1.41 o 
  -2 -10   4       53.09       44.14      2.15 o 
  -1 -10   4        3.85        4.80      1.55 o 
   0 -10   4        2.96        3.02      1.59 o 
   1 -10   4      129.55      129.25      3.75 o 
   2 -10   4        0.74       -1.23      1.56 o 
   3 -10   4        0.33        2.18      1.66 o 
   4 -10   4       45.17       40.52      2.55 o 
   5 -10   4       14.46       15.41      2.97 o 
   6 -10   4       20.15       25.55      2.73 o 
   7 -10   4       55.64       56.01      3.42 o 
   8 -10   4       28.14       27.16      3.38 o 
   9 -10   4        0.25       -2.77      2.77 o 
  10 -10   4        0.09       -3.46      3.46 o 
  11 -10   4       12.68        7.65      4.52 o 
 -14  -9   4        6.74        2.82      3.31 o 
 -13  -9   4        0.03        4.00      3.28 o 
 -12  -9   4        6.62        6.45      3.43 o 
 -11  -9   4      136.89      145.65      7.11 o 
 -10  -9   4       60.09       62.22      4.15 o 
  -9  -9   4       70.15       66.39      3.70 o 
  -8  -9   4        2.44        1.55      1.81 o 
  -7  -9   4       68.01       57.58      2.72 o 
  -6  -9   4       17.17       11.16      1.42 o 
  -5  -9   4      160.63      162.62      3.64 o 
  -4  -9   4       47.05       42.27      2.26 o 
  -3  -9   4       97.03       87.40      2.70 o 
  -2  -9   4        5.72        5.43      1.43 o 
  -1  -9   4      182.12      177.25      4.07 o 
   0  -9   4      297.43      292.39      5.56 o 
   1  -9   4      289.95      256.46      5.78 o 
   2  -9   4      917.74      892.92     14.00 o 
   3  -9   4      218.13      218.34      5.66 o 
   4  -9   4      195.99      193.72      4.73 o 
   5  -9   4      256.04      263.22      5.82 o 
   6  -9   4      247.88      258.01     10.07 o 
   7  -9   4       13.17       10.40      2.41 o 
   8  -9   4        0.07       -0.06      2.11 o 
   9  -9   4       18.83       19.21      3.27 o 
  10  -9   4       69.90       80.35      4.90 o 
  11  -9   4       28.95       26.83      5.11 o 
  12  -9   4        9.21       16.74      5.09 o 
 -15  -8   4        8.08       14.44      4.00 o 
 -14  -8   4        0.17        2.83      3.36 o 
 -13  -8   4        0.56        0.42      2.95 o 
 -12  -8   4       36.35       44.18      4.29 o 
 -11  -8   4       26.43       26.63      3.03 o 
 -10  -8   4       61.26       49.30      3.56 o 
  -9  -8   4       21.15       20.12      2.69 o 
  -8  -8   4      115.54       95.25      3.49 o 
  -7  -8   4       49.92       47.31      2.31 o 
  -6  -8   4       30.57       26.72      1.73 o 
  -5  -8   4       52.20       53.04      2.02 o 
  -4  -8   4      653.19      606.01      8.51 o 
  -3  -8   4       51.40       51.45      2.28 o 
  -2  -8   4       23.48       20.58      1.55 o 
  -1  -8   4       14.60       13.23      1.42 o 
   0  -8   4      103.53      104.01      2.92 o 
   1  -8   4      191.61      184.57      4.11 o 
   2  -8   4     1709.45     1711.90     22.97 o 
   3  -8   4        1.93        2.33      1.70 o 
   4  -8   4      141.14      148.01      3.98 o 
   5  -8   4      236.77      233.18      5.16 o 
   6  -8   4      518.89      539.14     11.79 o 
   7  -8   4      195.74      192.35      4.87 o 
   8  -8   4       63.49       67.46      3.42 o 
   9  -8   4       81.11       76.05      3.74 o 
  10  -8   4       11.75        7.09      2.56 o 
  11  -8   4       96.96      104.20      4.65 o 
  12  -8   4       22.28       19.24      4.34 o 
  13  -8   4        7.76        2.91      4.04 o 
 -15  -7   4        5.67        7.48      3.75 o 
 -14  -7   4        1.89        1.48      3.47 o 
 -13  -7   4        0.00        0.94      3.00 o 
 -12  -7   4        1.91        0.82      2.86 o 
 -11  -7   4       64.02       78.85      6.99 o 
 -10  -7   4      703.55      645.12     12.85 o 
  -9  -7   4      249.73      245.28      5.82 o 
  -8  -7   4       41.80       43.60      5.20 o 
  -7  -7   4       49.68       40.11      1.82 o 
  -6  -7   4        4.22        1.74      1.11 o 
  -5  -7   4      572.92      564.62      7.91 o 
  -4  -7   4       66.66       55.60      1.91 o 
  -3  -7   4       89.59       84.21      2.37 o 
  -2  -7   4      184.37      179.29      3.69 o 
  -1  -7   4      338.88      362.79      6.00 o 
   0  -7   4        8.02        5.90      1.18 o 
   1  -7   4        0.49       -0.96      0.96 o 
   2  -7   4      521.19      540.95      7.79 o 
   3  -7   4      474.08      464.21      7.02 o 
   4  -7   4      129.60      133.56      4.59 o 
   5  -7   4       11.03        8.21      1.73 o 
   6  -7   4      224.19      232.61      6.39 o 
   7  -7   4      187.39      178.94      4.56 o 
   8  -7   4       46.88       43.05      2.32 o 
   9  -7   4       28.66       29.01      2.78 o 
  10  -7   4       21.15       22.50      2.43 o 
  11  -7   4        1.41        0.35      2.38 o 
  12  -7   4        0.14       -0.59      2.87 o 
  13  -7   4        0.03       -2.90      3.74 o 
  14  -7   4        0.00       -0.06      4.07 o 
 -15  -6   4       27.79       27.61      4.33 o 
 -14  -6   4       12.97        8.39      3.40 o 
 -13  -6   4       12.99       11.23      3.30 o 
 -12  -6   4       35.31       29.36      3.79 o 
 -11  -6   4       38.34       29.82      3.05 o 
 -10  -6   4       26.83       30.09      2.84 o 
  -9  -6   4      108.10      113.31      6.58 o 
  -8  -6   4      192.75      156.39      4.05 o 
  -7  -6   4      389.07      403.93      6.17 o 
  -6  -6   4        9.96        8.26      1.10 o 
  -5  -6   4        8.24        9.28      1.18 o 
  -4  -6   4      670.08      701.05      8.68 o 
  -3  -6   4       72.80       66.78      1.74 o 
  -2  -6   4        2.70        5.50      0.94 o 
  -1  -6   4       47.98       52.12      1.68 o 
   0  -6   4        3.78        1.88      0.97 o 
   1  -6   4      157.18      145.74      3.21 o 
   2  -6   4      148.65      181.98      3.46 o 
   3  -6   4       16.84        4.40      1.05 o 
   4  -6   4        8.67        4.18      1.26 o 
   5  -6   4      173.92      144.14      3.59 o 
   6  -6   4      819.43      740.75     11.17 o 
   7  -6   4       24.67       22.73      1.81 o 
   8  -6   4       54.80       63.25      2.56 o 
   9  -6   4        0.15       -1.55      1.55 o 
  10  -6   4      115.36      110.47      5.81 o 
  11  -6   4      139.72      144.48      4.70 o 
  12  -6   4       35.84       31.44      3.69 o 
  13  -6   4       27.12       25.32      6.26 o 
  14  -6   4       20.15       17.03      4.48 o 
 -15  -5   4       11.03       12.23      3.74 o 
 -14  -5   4        2.87        1.91      3.20 o 
 -13  -5   4       28.18       27.47      3.63 o 
 -12  -5   4       74.43       71.61      4.56 o 
 -11  -5   4       69.23       65.18      4.06 o 
 -10  -5   4       33.81       26.03      2.68 o 
  -9  -5   4      662.09      628.90     10.78 o 
  -8  -5   4     2662.10     2651.26     34.44 o 
  -7  -5   4      212.65      216.44      4.38 o 
  -6  -5   4        0.12       -0.30      0.83 o 
  -5  -5   4        2.85        1.76      0.81 o 
  -4  -5   4        8.15        4.52      0.78 o 
  -3  -5   4      634.99      635.05      7.36 o 
  -2  -5   4      405.20      447.02      6.19 o 
  -1  -5   4       97.76      157.31      2.94 o 
   0  -5   4        0.78       -0.76      0.76 o 
   1  -5   4       37.68       36.59      1.80 o 
   2  -5   4     1299.97     1297.66     16.16 o 
   3  -5   4      137.71      138.67      2.83 o 
   4  -5   4      111.51      104.15      2.77 o 
   5  -5   4      416.85      421.38      6.84 o 
   6  -5   4      483.72      477.77      7.12 o 
   7  -5   4      340.33      325.17      5.55 o 
   8  -5   4      284.15      267.94      5.01 o 
   9  -5   4      187.92      184.75      3.94 o 
  10  -5   4       73.96       80.54      2.56 o 
  11  -5   4       27.74       35.88      2.69 o 
  12  -5   4       28.64       36.79      3.26 o 
  13  -5   4       29.35       25.47      3.13 o 
  14  -5   4       17.26       16.96      3.86 o 
  15  -5   4        0.73       -0.62      3.25 o 
 -15  -4   4       16.28       22.02      4.09 o 
 -14  -4   4       10.98       10.53      4.90 o 
 -13  -4   4        1.74       -3.05      3.05 o 
 -12  -4   4        0.28       -2.54      2.54 o 
 -11  -4   4       25.90       26.86      3.82 o 
 -10  -4   4       53.75       53.40      3.24 o 
  -9  -4   4       14.21       10.61      2.19 o 
  -8  -4   4       14.81       13.93      1.60 o 
  -7  -4   4      210.71      220.46      4.02 o 
  -6  -4   4       29.04       33.78      1.45 o 
  -5  -4   4       19.71       30.81      1.20 o 
  -4  -4   4      162.88      140.89      2.46 o 
  -3  -4   4      135.74      161.26      2.77 o 
  -2  -4   4     4459.94     4751.75     48.63 o 
  -1  -4   4     5974.07     6584.17     71.01 o 
   0  -4   4     1444.86     1519.31     18.24 o 
   1  -4   4       66.55      104.53      2.19 o 
   2  -4   4       38.44       56.85      1.53 o 
   3  -4   4      106.21      115.71      2.64 o 
   4  -4   4      258.65      240.18      4.32 o 
   5  -4   4      551.21      539.87      8.14 o 
   6  -4   4      123.80      116.01      2.71 o 
   7  -4   4      148.29      137.01      2.96 o 
   8  -4   4      204.52      182.43      4.37 o 
   9  -4   4      217.20      196.58      3.70 o 
  10  -4   4       67.11       57.71      2.28 o 
  11  -4   4        7.18        7.65      1.64 o 
  12  -4   4       25.75       13.81      2.27 o 
  13  -4   4        5.14        7.35      2.59 o 
  14  -4   4        5.87       14.36      3.41 o 
  15  -4   4        0.39        0.13      3.35 o 
 -15  -3   4        2.76       -0.78      3.32 o 
 -14  -3   4       23.48       26.00      5.41 o 
 -13  -3   4       12.58        9.82      3.81 o 
 -12  -3   4       80.14       74.14      7.01 o 
 -11  -3   4        0.03       -2.14      2.14 o 
 -10  -3   4       62.85       54.26      3.12 o 
  -9  -3   4      172.59      168.05      5.62 o 
  -8  -3   4      457.93      449.48      8.64 o 
  -7  -3   4      640.63      618.83      9.16 o 
  -6  -3   4      576.37      563.28      8.30 o 
  -5  -3   4     1548.05     1543.19     18.66 o 
  -4  -3   4     2479.32     2601.56     29.11 o 
  -3  -3   4      114.27      157.17      2.95 o 
  -2  -3   4     1633.76     1545.93     15.40 o 
  -1  -3   4     2822.64     2965.54     30.53 o 
   0  -3   4     5215.23     5452.72     58.83 o 
   1  -3   4     5257.53     5557.82     59.96 o 
   2  -3   4      208.19      172.83      2.68 o 
   3  -3   4      244.09      234.95      3.40 o 
   4  -3   4     4025.39     4141.86     48.24 o 
   5  -3   4     2505.67     2546.46     30.53 o 
   6  -3   4      135.22      144.60      2.75 o 
   7  -3   4       26.32       30.21      2.41 o 
   8  -3   4       18.11       13.52      1.31 o 
   9  -3   4        8.41        9.66      1.42 o 
  10  -3   4       22.96       22.59      2.00 o 
  11  -3   4       58.59       51.38      2.58 o 
  12  -3   4        3.83        6.98      2.17 o 
  13  -3   4        9.84        3.25      2.29 o 
  14  -3   4        0.00       -2.90      3.55 o 
  15  -3   4        0.32       -2.49      2.98 o 
  16  -3   4        1.19        1.98      3.39 o 
 -15  -2   4        0.17        1.88      4.25 o 
 -14  -2   4        9.58       10.37      3.43 o 
 -13  -2   4        0.06       -2.65      2.65 o 
 -12  -2   4       27.51       26.73      5.22 o 
 -11  -2   4       84.70       69.51      4.27 o 
 -10  -2   4        1.95        3.69      2.17 o 
  -9  -2   4      248.34      222.78      5.79 o 
  -8  -2   4      413.87      390.42      7.74 o 
  -7  -2   4       72.45       77.68      2.09 o 
  -6  -2   4      179.02      181.83      3.12 o 
  -5  -2   4        3.84        5.74      1.02 o 
  -4  -2   4      370.19      415.65      5.26 o 
  -3  -2   4       93.63       73.78      2.04 o 
  -2  -2   4     1300.78     1448.51     15.19 o 
  -1  -2   4      843.08      818.22      8.80 o 
   0  -2   4     1205.98     1284.84     12.81 o 
   1  -2   4        5.82        7.84      0.68 o 
   2  -2   4        3.50        4.40      0.58 o 
   3  -2   4      987.44     1111.83     11.99 o 
   4  -2   4       14.29       13.86      1.21 o 
   5  -2   4       51.11       31.33      1.36 o 
   6  -2   4        1.26        0.58      0.89 o 
   7  -2   4      114.48      137.55      2.91 o 
   8  -2   4       20.21       17.72      1.62 o 
   9  -2   4       32.24       22.55      1.96 o 
  10  -2   4      204.80      211.34      4.67 o 
  11  -2   4       15.21       13.66      1.89 o 
  12  -2   4        0.08       -1.58      1.58 o 
  13  -2   4       11.81       17.27      2.50 o 
  14  -2   4       21.49       25.44      3.37 o 
  15  -2   4        1.04        0.24      3.62 o 
  16  -2   4        5.91        5.29      3.92 o 
 -15  -1   4        0.75        2.84      3.49 o 
 -14  -1   4        1.63        1.48      3.20 o 
 -13  -1   4        1.21        1.35      2.86 o 
 -12  -1   4      164.89      175.64      6.86 o 
 -11  -1   4       70.60       82.35      5.19 o 
 -10  -1   4      114.73      116.19      4.39 o 
  -9  -1   4       28.42       26.64      2.73 o 
  -8  -1   4      120.31      125.62      3.13 o 
  -7  -1   4       70.11       75.82      2.11 o 
  -6  -1   4      567.65      634.46      7.80 o 
  -5  -1   4     2331.21     2744.35     30.11 o 
  -4  -1   4       74.15       89.07      1.70 o 
  -3  -1   4      435.38      491.47      5.87 o 
  -2  -1   4       96.82      106.80      1.71 o 
  -1  -1   4     4992.23     5060.38     47.59 o 
   0  -1   4       50.83       67.11      0.97 o 
   1  -1   4      513.10      540.33      5.42 o 
   2  -1   4      446.79      423.89      5.52 o 
   3  -1   4       48.04       65.73      2.01 o 
   4  -1   4     2282.03     2261.24     23.43 o 
   5  -1   4     3936.92     4101.27     44.56 o 
   6  -1   4      205.45      242.46      3.88 o 
   7  -1   4      287.98      247.21      4.42 o 
   8  -1   4     1131.84     1132.50     15.52 o 
   9  -1   4      300.04      295.11      5.42 o 
  10  -1   4       28.06       28.69      1.88 o 
  11  -1   4       13.78       11.87      1.73 o 
  12  -1   4       36.78       36.11      2.35 o 
  13  -1   4        7.64       12.65      2.28 o 
  14  -1   4       40.55       49.98      3.34 o 
  15  -1   4        0.22       -0.12      2.71 o 
  16  -1   4        0.78        5.12      3.93 o 
  17  -1   4        2.69        0.41      3.80 o 
 -15   0   4        0.02        2.60      3.46 o 
 -14   0   4        8.05       13.27      3.79 o 
 -13   0   4        0.18       -0.51      2.92 o 
 -12   0   4       78.39       82.54      4.92 o 
 -11   0   4        4.35        8.27      2.96 o 
 -10   0   4      120.50      114.16      5.28 o 
  -9   0   4        5.86        3.51      2.04 o 
  -8   0   4       83.40       74.45      2.39 o 
  -7   0   4      327.80      283.40      4.48 o 
  -6   0   4       47.73       40.35      1.30 o 
  -5   0   4      670.12      677.87      8.65 o 
  -4   0   4       33.52       46.79      1.35 o 
  -3   0   4      261.82      297.08      3.34 o 
  -2   0   4     2283.19     2335.71     21.64 o 
  -1   0   4     4074.92     4305.03     48.62 o 
   0   0   4     2208.00     2280.31     23.53 o 
   1   0   4      925.16      935.51      7.59 o 
   2   0   4        3.02        1.08      0.26 o 
   3   0   4     3338.89     3293.48     30.60 o 
   4   0   4     6635.43     6765.47     68.60 o 
   5   0   4    11165.64    11738.09    125.83 o 
   6   0   4     3143.04     3392.41     39.63 o 
   7   0   4       20.40       25.59      1.39 o 
   8   0   4        1.69        0.81      0.97 o 
   9   0   4        0.22       -0.17      1.14 o 
  10   0   4       87.12       88.36      2.83 o 
  11   0   4        4.92        6.07      1.54 o 
  12   0   4       26.40       24.57      2.06 o 
  13   0   4       15.47       17.99      2.08 o 
  14   0   4        8.38        7.53      2.58 o 
  15   0   4        4.15        8.96      3.04 o 
  16   0   4       24.72       25.27      4.47 o 
  17   0   4        0.96        1.60      3.84 o 
 -15   1   4        3.84       -1.67      3.44 o 
 -14   1   4        0.33       -3.13      3.13 o 
 -13   1   4        9.99       13.44      3.34 o 
 -12   1   4       47.30       43.61      3.99 o 
 -11   1   4      116.25      113.81      7.46 o 
 -10   1   4       14.18       13.63      2.69 o 
  -9   1   4      527.92      507.01     10.08 o 
  -8   1   4      418.01      399.90     10.86 o 
  -7   1   4      734.32      717.50     10.48 o 
  -6   1   4       97.35       91.41      2.15 o 
  -5   1   4      639.26      611.70      7.89 o 
  -4   1   4     1233.03     1188.08     13.33 o 
  -3   1   4      139.65      132.19      1.87 o 
  -2   1   4      213.68      204.73      4.11 o 
  -1   1   4     1723.89     1673.34     18.28 o 
   0   1   4     4703.23     4985.31     75.94 o 
   1   1   4     5211.10     5313.30     67.60 o 
   2   1   4     3658.28     3604.96     28.63 o 
   3   1   4     1242.17     1251.82     11.29 o 
   4   1   4     1988.03     1994.45     19.52 o 
   5   1   4       29.18       33.06      0.96 o 
   6   1   4     3031.18     3428.28     39.98 o 
   7   1   4        3.75        4.74      0.86 o 
   8   1   4       67.84       73.90      2.22 o 
   9   1   4      306.08      297.08      5.25 o 
  10   1   4      283.45      296.68      5.46 o 
  11   1   4        4.81        4.45      1.40 o 
  12   1   4        1.19        1.69      1.55 o 
  13   1   4        6.25        2.70      1.66 o 
  14   1   4       68.35       76.34      6.38 o 
  15   1   4       30.70       35.25      3.13 o 
  16   1   4       11.83       16.82      4.05 o 
  17   1   4        1.94        5.48      4.02 o 
 -14   2   4       10.48       14.58      3.88 o 
 -13   2   4        2.21        3.37      3.12 o 
 -12   2   4       12.44        6.80      3.07 o 
 -11   2   4      125.29      146.73      7.83 o 
 -10   2   4        0.31       -1.21      2.29 o 
  -9   2   4        4.27        4.09      1.94 o 
  -8   2   4      204.53      208.37      5.40 o 
  -7   2   4       51.76       55.35      1.96 o 
  -6   2   4       11.07       10.04      0.97 o 
  -5   2   4        0.60        0.06      0.59 o 
  -4   2   4      679.65      737.06      9.38 o 
  -3   2   4     6278.37     7384.50     74.68 o 
  -2   2   4     7779.60     8525.03    105.56 o 
  -1   2   4      250.17      241.30      2.87 o 
   0   2   4      544.08      600.67      9.58 o 
   1   2   4        3.79        6.67      1.38 o 
   2   2   4       31.52       22.25      0.49 o 
   3   2   4     2575.30     2732.81     24.33 o 
   4   2   4     9084.64     9321.96     89.81 o 
   5   2   4      346.90      385.65      4.30 o 
   6   2   4      491.69      538.72      7.04 o 
   7   2   4       30.71       20.70      1.00 o 
   8   2   4       46.44       61.78      2.01 o 
   9   2   4      541.58      579.85      8.67 o 
  10   2   4       68.23       56.01      2.35 o 
  11   2   4       22.04       21.99      1.78 o 
  12   2   4       12.38       15.29      2.18 o 
  13   2   4       14.70       15.35      1.93 o 
  14   2   4        1.17        3.25      1.86 o 
  15   2   4        0.06        0.34      2.26 o 
  16   2   4        8.90       12.64      5.71 o 
  17   2   4       68.82       97.30      6.43 o 
  18   2   4       19.34       24.54      4.79 o 
 -14   3   4        5.35       15.82      3.93 o 
 -13   3   4        8.98        7.75      3.27 o 
 -12   3   4        1.82        2.15      3.61 o 
 -11   3   4       69.68       66.58      4.59 o 
 -10   3   4      348.66      346.74     10.44 o 
  -9   3   4       52.45       54.89      3.50 o 
  -8   3   4       26.55       20.50      2.17 o 
  -7   3   4       33.88       40.81      1.77 o 
  -6   3   4       29.91       31.36      1.70 o 
  -5   3   4      759.14      793.26      8.82 o 
  -4   3   4      117.30      155.76      2.39 o 
  -3   3   4        0.04        0.28      0.57 o 
  -2   3   4      698.95      752.43     12.69 o 
  -1   3   4     2583.45     2786.62     34.78 o 
   0   3   4     1203.07     1297.15     22.91 o 
   1   3   4     1528.90     1580.39     35.02 o 
   2   3   4     2662.67     2818.36     33.49 o 
   3   3   4       39.51       35.97      0.72 o 
   4   3   4     5230.77     5410.86     49.76 o 
   5   3   4     3214.40     3396.82     31.54 o 
   6   3   4      606.61      674.36      7.15 o 
   7   3   4       88.40      105.77      2.03 o 
   8   3   4      241.32      266.37      4.61 o 
   9   3   4      463.14      494.94      8.32 o 
  10   3   4      319.24      318.20      5.69 o 
  11   3   4      337.89      317.60      5.80 o 
  12   3   4        4.16        1.79      1.51 o 
  13   3   4        0.68       -0.41      1.57 o 
  14   3   4        9.97       10.99      2.02 o 
  15   3   4        4.17        2.37      2.26 o 
  16   3   4        1.38       -0.96      3.31 o 
  17   3   4       12.44       12.79      4.10 o 
  18   3   4       29.12       41.25      6.88 o 
 -14   4   4       10.96       11.66      3.97 o 
 -13   4   4        1.57        0.54      3.18 o 
 -12   4   4       24.48       26.43      3.65 o 
 -11   4   4       65.84       68.07      4.64 o 
 -10   4   4        5.45        5.75      2.73 o 
  -9   4   4       36.28       36.73      3.31 o 
  -8   4   4       11.10        5.01      1.99 o 
  -7   4   4       18.12       16.13      3.00 o 
  -6   4   4       83.44       77.98      2.21 o 
  -5   4   4      909.16      880.47     10.60 o 
  -4   4   4       73.86       68.37      1.82 o 
  -3   4   4      494.62      511.32      5.73 o 
  -2   4   4     1573.85     1732.61     20.29 o 
  -1   4   4     1520.98     1627.80     19.00 o 
   0   4   4      159.54      164.81      2.38 o 
   1   4   4     3429.75     3685.34     40.60 o 
   2   4   4     3468.22     3435.99     35.89 o 
   3   4   4        3.85        6.89      0.32 o 
   4   4   4     1028.98      979.79      9.43 o 
   5   4   4        5.77        3.12      0.51 o 
   6   4   4        2.65        3.26      0.55 o 
   7   4   4      469.95      495.49      6.77 o 
   8   4   4        5.37        5.98      0.90 o 
   9   4   4        7.51       13.27      1.10 o 
  10   4   4        7.64        0.27      0.99 o 
  11   4   4      606.40      557.61     10.50 o 
  12   4   4       61.07       50.79      2.44 o 
  13   4   4        0.00        0.44      1.56 o 
  14   4   4        7.30        6.51      1.81 o 
  15   4   4        8.44        8.86      2.44 o 
  16   4   4       14.24       10.53      3.10 o 
  17   4   4        2.85        0.88      3.79 o 
  18   4   4        8.77        9.83      4.27 o 
 -13   5   4       15.53       19.42      5.21 o 
 -12   5   4        0.07       -2.67      2.67 o 
 -11   5   4      276.66      293.07      9.15 o 
 -10   5   4      293.53      312.22      9.22 o 
  -9   5   4      274.22      277.36      8.12 o 
  -8   5   4       85.76       91.31      3.73 o 
  -7   5   4      570.67      557.45     13.07 o 
  -6   5   4      338.12      324.70      7.22 o 
  -5   5   4      141.71      126.35      2.42 o 
  -4   5   4      248.82      234.91      3.40 o 
  -3   5   4      492.39      490.67      5.75 o 
  -2   5   4     1015.49      997.57     10.03 o 
  -1   5   4      369.91      401.44      5.17 o 
   0   5   4      357.28      361.79      4.72 o 
   1   5   4      934.65     1049.01     11.74 o 
   2   5   4     1095.10     1163.25     12.40 o 
   3   5   4      573.49      610.60      5.49 o 
   4   5   4       54.91       53.45      0.99 o 
   5   5   4     1043.53     1132.67     11.70 o 
   6   5   4     2284.44     2472.74     23.24 o 
   7   5   4     4433.66     4885.21     50.15 o 
   8   5   4      219.68      231.11      3.35 o 
   9   5   4      282.02      327.68      4.99 o 
  10   5   4      108.75      114.87      2.90 o 
  11   5   4        5.39        5.59      1.24 o 
  12   5   4      224.05      224.80      4.28 o 
  13   5   4       43.01       37.83      2.30 o 
  14   5   4        6.10        7.14      1.86 o 
  15   5   4       80.63       74.70      5.16 o 
  16   5   4        6.36       -0.75      2.58 o 
  17   5   4        0.33       -0.63      3.59 o 
  18   5   4        1.83        0.22      3.89 o 
 -13   6   4       28.47       31.76      3.84 o 
 -12   6   4        8.82        7.03      2.88 o 
 -11   6   4       48.81       57.07      3.91 o 
 -10   6   4      164.47      179.32     12.94 o 
  -9   6   4        2.37        1.39      2.12 o 
  -8   6   4        0.42        1.92      1.93 o 
  -7   6   4      237.55      242.04      6.09 o 
  -6   6   4     1043.99     1003.92     15.49 o 
  -5   6   4      546.56      543.19      6.98 o 
  -4   6   4        2.94        0.23      0.72 o 
  -3   6   4       45.37       68.26      1.60 o 
  -2   6   4      252.43      217.06      3.04 o 
  -1   6   4       12.93        5.76      0.54 o 
   0   6   4     6421.60     7055.89     68.34 o 
   1   6   4     3289.76     3687.24     34.25 o 
   2   6   4      254.66      277.24      2.87 o 
   3   6   4      645.03      685.45      7.49 o 
   4   6   4      176.91      176.72      2.58 o 
   5   6   4        1.47        2.11      0.50 o 
   6   6   4     1576.54     1821.85     18.14 o 
   7   6   4      910.31      932.47     11.11 o 
   8   6   4     1026.05     1009.37     12.53 o 
   9   6   4      561.56      564.99      7.20 o 
  10   6   4      353.96      368.83      5.62 o 
  11   6   4      717.42      720.32      9.85 o 
  12   6   4       57.77       54.41      2.53 o 
  13   6   4      129.56      135.50      3.92 o 
  14   6   4       13.66       17.38      2.08 o 
  15   6   4      118.03      127.28      4.13 o 
  16   6   4       74.45       73.69      4.37 o 
  17   6   4       51.03       63.12      9.32 o 
  18   6   4       10.18        7.56      4.01 o 
 -12   7   4        0.91       -2.71      2.71 o 
 -11   7   4        8.17        9.82      2.90 o 
 -10   7   4       14.02       12.76      2.87 o 
  -9   7   4        5.46        1.64      2.33 o 
  -8   7   4       26.56       20.99      2.26 o 
  -7   7   4       19.98       19.97      2.80 o 
  -6   7   4      163.84      170.60      4.43 o 
  -5   7   4     2104.12     2060.88     26.77 o 
  -4   7   4      123.96      105.40      2.60 o 
  -3   7   4      161.23      145.71      2.56 o 
  -2   7   4       58.53       75.75      1.67 o 
  -1   7   4      890.04      974.62     10.07 o 
   0   7   4      123.36      139.20      2.20 o 
   1   7   4      142.17      156.56      2.15 o 
   2   7   4      172.07      199.76      2.73 o 
   3   7   4      302.53      301.79      4.92 o 
   4   7   4      256.42      230.54      4.07 o 
   5   7   4       67.88       61.35      1.47 o 
   6   7   4      639.76      597.13      7.81 o 
   7   7   4     3493.62     3634.44     37.59 o 
   8   7   4      499.98      472.61      6.65 o 
   9   7   4        4.98        1.43      0.99 o 
  10   7   4        1.17        1.96      0.85 o 
  11   7   4     1101.51     1029.02     14.62 o 
  12   7   4      552.44      509.06      8.44 o 
  13   7   4      171.06      168.60      4.34 o 
  14   7   4       15.63       17.81      2.07 o 
  15   7   4       11.75       13.50      2.20 o 
  16   7   4       11.33       12.83      2.96 o 
  17   7   4        0.72       -3.18      3.18 o 
  18   7   4       33.01       29.59      5.74 o 
 -12   8   4        0.00       -1.41      3.52 o 
 -11   8   4        1.04       -1.35      3.24 o 
 -10   8   4       19.17       14.91      3.01 o 
  -9   8   4        1.02        1.20      2.30 o 
  -8   8   4       40.37       35.43      3.54 o 
  -7   8   4        3.02        2.70      2.33 o 
  -6   8   4        0.70        2.75      2.13 o 
  -5   8   4       39.80       39.99      2.44 o 
  -4   8   4        7.54       10.86      1.34 o 
  -3   8   4      451.29      451.39      5.72 o 
  -2   8   4       68.67       60.63      1.58 o 
  -1   8   4        2.01        3.21      0.62 o 
   0   8   4        0.70        1.25      0.62 o 
   1   8   4      833.83      839.90      9.92 o 
   2   8   4      107.37      144.88      2.43 o 
   3   8   4      375.91      347.88      4.72 o 
   4   8   4       27.95       27.50      1.09 o 
   5   8   4      267.41      236.03      3.43 o 
   6   8   4       42.38       68.19      1.88 o 
   7   8   4        0.04       -0.83      0.85 o 
   8   8   4       30.60       31.54      1.70 o 
   9   8   4      207.35      204.99      3.77 o 
  10   8   4       24.28       18.22      1.55 o 
  11   8   4       38.88       36.59      1.91 o 
  12   8   4        0.63       -1.15      1.49 o 
  13   8   4       50.53       49.20      2.56 o 
  14   8   4        6.11        4.62      1.78 o 
  15   8   4       14.83        5.80      2.53 o 
  16   8   4        3.27        0.45      2.64 o 
  17   8   4        8.70        7.97      4.29 o 
  18   8   4        0.52       -0.17      4.70 o 
 -11   9   4       28.93       34.43      4.07 o 
 -10   9   4        2.81       -2.48      2.48 o 
  -9   9   4        2.75        1.11      2.21 o 
  -8   9   4       10.24        7.81      2.61 o 
  -7   9   4        0.90       -2.28      2.28 o 
  -6   9   4        5.42        7.26      2.21 o 
  -5   9   4      134.95      130.92      4.93 o 
  -4   9   4      363.41      335.08      6.77 o 
  -3   9   4      441.41      397.37      6.57 o 
  -2   9   4      425.88      438.16      6.43 o 
  -1   9   4       21.78       25.73      1.23 o 
   0   9   4       91.14       70.78      1.86 o 
   1   9   4        3.01        5.47      0.67 o 
   2   9   4      160.63      170.01      2.78 o 
   3   9   4     2675.96     2919.49     32.04 o 
   4   9   4     1657.34     1793.69     20.10 o 
   5   9   4       41.86       33.51      1.72 o 
   6   9   4      381.91      364.29      5.31 o 
   7   9   4        4.74        1.52      0.90 o 
   8   9   4        0.82        1.04      0.83 o 
   9   9   4       75.47       70.03      2.16 o 
  10   9   4        4.22        0.98      1.34 o 
  11   9   4       30.64       25.17      1.78 o 
  12   9   4        7.27       -0.50      1.45 o 
  13   9   4      155.02      148.19      4.17 o 
  14   9   4        7.46        9.01      1.96 o 
  15   9   4       23.79       32.50      2.98 o 
  16   9   4        0.77        1.85      2.64 o 
  17   9   4        1.10       -0.70      2.78 o 
  18   9   4        0.48       -1.63      7.46 o 
 -11  10   4        7.50        7.11      4.88 o 
 -10  10   4       23.31       30.01      3.34 o 
  -9  10   4        6.39        5.48      2.61 o 
  -8  10   4        0.01       -1.35      2.38 o 
  -7  10   4        5.00        3.64      2.48 o 
  -6  10   4      156.73      151.41      5.42 o 
  -5  10   4       41.14       40.40      2.94 o 
  -4  10   4       16.71       19.75      3.37 o 
  -3  10   4        1.71        1.04      1.54 o 
  -2  10   4       30.66       27.12      1.66 o 
  -1  10   4      107.55      100.50      2.80 o 
   0  10   4      258.50      245.40      4.30 o 
   1  10   4       51.19       41.35      1.41 o 
   2  10   4       24.01       24.81      1.23 o 
   3  10   4        2.65       -0.79      0.79 o 
   4  10   4       95.10      111.47      2.83 o 
   5  10   4       28.66       31.27      1.38 o 
   6  10   4       17.10       10.17      1.09 o 
   7  10   4      105.57       87.34      2.55 o 
   8  10   4      275.21      276.45      5.55 o 
   9  10   4       69.50       61.82      2.10 o 
  10  10   4        0.25       -1.16      1.16 o 
  11  10   4       17.10       20.80      1.68 o 
  12  10   4       36.47       32.78      1.95 o 
  13  10   4       56.35       51.36      2.72 o 
  14  10   4      127.65      138.32      4.88 o 
  15  10   4        9.27        9.76      2.43 o 
  16  10   4       29.23       37.79      3.69 o 
  17  10   4        1.83        1.81      3.30 o 
  18  10   4       10.01       12.79      7.25 o 
 -10  11   4        0.47       -1.91      2.86 o 
  -9  11   4        0.28        1.92      3.04 o 
  -8  11   4        0.07       -2.72      2.72 o 
  -7  11   4        0.08       -1.16      2.47 o 
  -6  11   4      101.05      108.18      4.75 o 
  -5  11   4      164.49      160.17      5.58 o 
  -4  11   4        4.45        3.91      2.03 o 
  -3  11   4       84.95       77.07      3.52 o 
  -2  11   4      122.97       92.91      3.39 o 
  -1  11   4       74.70       70.28      2.19 o 
   0  11   4      157.45      169.83      3.20 o 
   1  11   4      330.83      317.92      5.01 o 
   2  11   4      235.98      228.45      3.97 o 
   3  11   4     1371.16     1371.52     18.56 o 
   4  11   4      899.42      889.91     12.45 o 
   5  11   4      934.87      929.81     11.97 o 
   6  11   4      231.99      200.28      6.30 o 
   7  11   4       44.86       34.77      1.78 o 
   8  11   4       94.75       79.82      2.59 o 
   9  11   4      675.59      662.02     10.07 o 
  10  11   4      626.42      605.36      8.76 o 
  11  11   4       15.64       24.50      1.77 o 
  12  11   4       35.13       45.94      2.84 o 
  13  11   4        2.49        0.91      1.71 o 
  14  11   4        0.84        1.49      2.04 o 
  15  11   4       42.69       43.16      3.15 o 
  16  11   4       25.62       31.59      4.24 o 
  17  11   4        5.37        6.29      3.75 o 
  18  11   4       13.28       27.63      5.76 o 
  -9  12   4        2.95        1.64      3.09 o 
  -8  12   4       31.22       35.31      3.96 o 
  -7  12   4       38.97       39.70      3.82 o 
  -6  12   4        0.65        1.20      2.52 o 
  -5  12   4        0.01       -2.32      2.32 o 
  -4  12   4        0.37       -0.75      2.51 o 
  -3  12   4        0.17       -0.50      1.95 o 
  -2  12   4        6.21        5.28      2.51 o 
  -1  12   4       21.99       21.84      2.09 o 
   0  12   4     1055.52      979.91     15.65 o 
   1  12   4       62.86       57.58      2.43 o 
   2  12   4      106.93       91.25      2.70 o 
   3  12   4      848.24      861.24     12.30 o 
   4  12   4      479.18      472.12     10.69 o 
   5  12   4      889.76      830.72     14.01 o 
   6  12   4     1556.63     1537.05     20.62 o 
   7  12   4      326.60      315.02      6.46 o 
   8  12   4        5.79        3.83      1.42 o 
   9  12   4       64.03       52.48      2.38 o 
  10  12   4      219.24      181.76      3.95 o 
  11  12   4      166.51      151.55      3.69 o 
  12  12   4       40.36       43.96      2.44 o 
  13  12   4      131.17      135.85      4.37 o 
  14  12   4        6.88        9.78      2.34 o 
  15  12   4       16.47       22.23      3.17 o 
  16  12   4        2.34        1.97      3.66 o 
  17  12   4        0.16        4.96      5.01 o 
  18  12   4        6.55       10.91      5.29 o 
  -8  13   4        5.80        7.58      3.24 o 
  -7  13   4       41.40       40.89      4.60 o 
  -6  13   4       32.99       40.30      3.83 o 
  -5  13   4        0.13        0.61      2.48 o 
  -4  13   4       22.87       19.54      3.57 o 
  -3  13   4      191.90      198.62      9.22 o 
  -2  13   4      137.95      134.41      4.96 o 
  -1  13   4        4.92       -0.96      1.80 o 
   0  13   4        1.67       -1.68      1.73 o 
   1  13   4      362.07      365.52      8.01 o 
   2  13   4       54.29       55.28      5.30 o 
   3  13   4        2.70        0.53      1.51 o 
   4  13   4      113.78      112.33      3.61 o 
   5  13   4       50.02       45.51      2.19 o 
   6  13   4      351.12      351.77      6.23 o 
   7  13   4       96.80       94.97      3.00 o 
   8  13   4        5.00        2.06      1.48 o 
   9  13   4       88.52       76.11      3.14 o 
  10  13   4        6.83        7.22      1.89 o 
  11  13   4       67.50       50.32      2.50 o 
  12  13   4       17.41       19.56      2.17 o 
  13  13   4       15.63       16.98      2.10 o 
  14  13   4       12.40       18.13      2.99 o 
  15  13   4       12.23       13.42      3.67 o 
  16  13   4       63.46       62.54      5.17 o 
  17  13   4        0.00       -4.43      4.43 o 
  -7  14   4        0.03        1.88      3.05 o 
  -6  14   4        2.22        3.91      3.12 o 
  -5  14   4        2.98        5.83      2.91 o 
  -4  14   4       50.57       46.19      3.68 o 
  -3  14   4       74.04       70.14      4.10 o 
  -2  14   4       50.13       51.77      4.07 o 
  -1  14   4        1.10       -0.39      2.45 o 
   0  14   4        5.74        3.48      2.43 o 
   1  14   4       42.16       40.52      2.85 o 
   2  14   4        0.54       -1.72      1.72 o 
   3  14   4       25.60       25.16      3.49 o 
   4  14   4      233.52      229.94      6.19 o 
   5  14   4        2.30        6.07      2.13 o 
   6  14   4        4.28        1.22      1.64 o 
   7  14   4       19.71       14.41      2.10 o 
   8  14   4        1.53       -1.02      1.63 o 
   9  14   4       78.08       72.31      3.18 o 
  10  14   4      149.86      127.34      4.24 o 
  11  14   4        0.05       -1.30      1.61 o 
  12  14   4        0.88       -0.07      1.91 o 
  13  14   4        8.14        2.48      2.56 o 
  14  14   4        4.42        4.53      3.59 o 
  15  14   4       26.88       20.76      4.10 o 
  16  14   4        3.29        2.82      3.78 o 
  17  14   4        2.44        3.25      5.24 o 
  -6  15   4       14.52       19.15      3.63 o 
  -5  15   4        6.34        6.19      3.15 o 
  -4  15   4        0.07        2.04      3.14 o 
  -3  15   4       12.74        6.58      3.15 o 
  -2  15   4       38.78       45.21      3.98 o 
  -1  15   4      118.86      120.05      5.69 o 
   0  15   4      227.93      214.13     17.13 o 
   1  15   4       79.65       87.46      4.61 o 
   2  15   4       42.01       30.32      3.26 o 
   3  15   4      205.14      207.07      6.70 o 
   4  15   4      128.67      125.62      6.54 o 
   5  15   4      189.30      167.49      5.45 o 
   6  15   4      246.35      248.29      6.82 o 
   7  15   4      197.60      208.65      6.21 o 
   8  15   4        5.86        5.31      2.32 o 
   9  15   4        0.64        3.90      2.27 o 
  10  15   4       92.83       81.47      5.79 o 
  11  15   4       13.08       15.01      2.35 o 
  12  15   4        0.00        2.05      2.03 o 
  13  15   4        0.23        2.40      2.53 o 
  14  15   4       11.05        4.78      2.99 o 
  15  15   4        3.62        4.34      3.47 o 
  16  15   4        1.94       -3.55      3.55 o 
  -5  16   4        6.05        9.99      4.84 o 
  -4  16   4       22.15       23.91      4.12 o 
  -3  16   4       98.12      115.79      6.11 o 
  -2  16   4       66.38       67.45      4.74 o 
  -1  16   4       27.07       31.67      3.84 o 
   0  16   4      205.74      210.62      8.77 o 
   1  16   4       79.17       74.94      4.66 o 
   2  16   4      128.89      124.44      5.72 o 
   3  16   4       29.45       29.76      4.10 o 
   4  16   4       62.61       66.77      5.26 o 
   5  16   4       17.57       12.90      2.66 o 
   6  16   4       24.75       23.16      3.01 o 
   7  16   4        2.84        3.40      2.45 o 
   8  16   4       81.97       78.06      4.03 o 
   9  16   4       41.67       39.61      3.85 o 
  10  16   4        4.92        8.28      2.67 o 
  11  16   4        7.69        8.68      2.73 o 
  12  16   4        0.32        1.48      2.49 o 
  13  16   4        0.00       -1.13      2.61 o 
  14  16   4        4.11        0.64      3.39 o 
  15  16   4        0.80       -3.34      3.34 o 
  16  16   4       18.74       12.42      4.32 o 
  -4  17   4        0.04        2.00      3.60 o 
  -3  17   4        2.87        2.21      3.46 o 
  -2  17   4       70.06       79.31      6.65 o 
  -1  17   4       48.17       74.22      7.35 o 
   0  17   4        9.59        8.62      3.27 o 
   1  17   4       39.75       29.78      3.73 o 
   2  17   4        6.85        5.84      3.01 o 
   3  17   4       20.02       16.17      3.36 o 
   4  17   4        1.17       -2.22      2.65 o 
   5  17   4       16.56       15.81      3.34 o 
   6  17   4        6.97        4.00      2.60 o 
   7  17   4        0.64       -1.73      2.41 o 
   8  17   4       24.32       19.12      2.96 o 
   9  17   4        5.88       10.22      2.78 o 
  10  17   4        7.48        8.28      2.86 o 
  11  17   4        1.06        1.24      2.76 o 
  12  17   4        1.23        2.65      2.73 o 
  13  17   4       13.61        8.39      3.33 o 
  14  17   4        0.01        0.32      3.64 o 
  15  17   4        7.38        5.01      3.82 o 
  -2  18   4        5.70        6.13      4.08 o 
  -1  18   4       16.31       16.74      4.05 o 
   0  18   4        5.69        1.55      3.70 o 
   1  18   4        4.22        5.97      3.51 o 
   2  18   4       17.29       20.18      4.70 o 
   3  18   4       22.45       29.16      3.90 o 
   4  18   4        0.92        1.97      3.10 o 
   5  18   4       32.13       31.88      4.28 o 
   6  18   4        1.16        2.13      3.12 o 
   7  18   4        0.24       -2.91      2.91 o 
   8  18   4       48.76       46.23      4.42 o 
   9  18   4        0.18       -1.38      3.16 o 
  10  18   4       32.61       27.57      3.70 o 
  11  18   4       51.53       59.93      5.63 o 
  12  18   4       30.79       29.83      3.78 o 
  13  18   4       25.70       28.36      7.32 o 
  14  18   4        0.07       -3.29      3.29 o 
   0  19   4       59.32       76.12      5.79 o 
   1  19   4       16.05       16.98      4.11 o 
   2  19   4        1.12       -0.33      5.13 o 
   3  19   4        5.15        9.22      4.66 o 
   4  19   4       17.96       19.67      3.85 o 
   5  19   4       16.07       14.57      3.77 o 
   6  19   4       37.86       38.94      8.51 o 
   7  19   4        2.71       -2.16      3.18 o 
   8  19   4        2.76       -3.21      5.05 o 
   9  19   4       20.26       12.40      3.89 o 
  10  19   4        0.00        0.99      3.68 o 
  11  19   4        7.76        5.83      3.90 o 
  12  19   4        5.63        6.13      4.69 o 
  13  19   4        8.04       13.19      5.14 o 
   2  20   4       11.60        9.45      3.94 o 
   3  20   4        0.29        1.21      4.65 o 
   4  20   4        5.69        4.41      3.65 o 
   5  20   4       15.86       15.67      4.30 o 
   6  20   4        1.14        5.66      3.56 o 
   7  20   4        1.23        0.60      3.40 o 
   8  20   4        7.42        3.87      3.72 o 
   9  20   4        3.84        6.72      3.62 o 
  10  20   4       17.81       14.09      4.24 o 
  11  20   4        3.02        4.95      5.16 o 
  -5 -17   5        1.90       -6.20      6.20 o 
  -4 -17   5       10.07        2.53      5.16 o 
  -3 -17   5        0.72        0.35      5.07 o 
  -2 -17   5        0.35       -4.29     12.89 o 
  -1 -17   5        1.22       -3.77      6.88 o 
  -8 -16   5       15.66       23.94      4.91 o 
  -7 -16   5       51.48       60.97      5.63 o 
  -6 -16   5       25.48       34.79      5.01 o 
  -5 -16   5        1.78       -1.79      3.78 o 
  -4 -16   5        4.79        0.24      3.93 o 
  -3 -16   5       10.70        9.61      4.22 o 
  -2 -16   5        0.16       -3.52      3.52 o 
  -1 -16   5        3.57       -2.28      4.51 o 
   0 -16   5       11.40        9.53      5.06 o 
   1 -16   5       13.32        4.96      4.86 o 
   2 -16   5        2.15        6.33      5.31 o 
  -9 -15   5        2.72        6.48      4.16 o 
  -8 -15   5       42.08       50.42      5.29 o 
  -7 -15   5       12.12       11.41      4.06 o 
  -6 -15   5        0.46       -3.40      3.40 o 
  -5 -15   5        9.14        8.18      3.95 o 
  -4 -15   5        4.67        2.71      3.67 o 
  -3 -15   5       10.37        7.89      5.02 o 
  -2 -15   5        1.85        4.43      3.57 o 
  -1 -15   5        0.24        0.36      3.10 o 
   0 -15   5        6.06       10.95      3.19 o 
   1 -15   5        0.03        4.26      5.11 o 
   2 -15   5        5.06        7.68      5.05 o 
   3 -15   5        9.47        8.43      5.35 o 
   4 -15   5       17.62       13.90      5.61 o 
   5 -15   5       13.37       11.63      5.38 o 
 -11 -14   5        6.28       -3.38      4.35 o 
 -10 -14   5        8.05        2.91      4.30 o 
  -9 -14   5       16.97       23.13      3.63 o 
  -8 -14   5        0.00        0.16      3.08 o 
  -7 -14   5       16.63       16.50      3.42 o 
  -6 -14   5        1.21        1.51      2.81 o 
  -5 -14   5       33.27       42.40      3.89 o 
  -4 -14   5       21.62       30.21      3.60 o 
  -3 -14   5       11.92        8.56      2.98 o 
  -2 -14   5        4.81        2.85      2.20 o 
  -1 -14   5       11.89       14.80      2.76 o 
   0 -14   5        6.93       11.67      2.73 o 
   1 -14   5       69.03       69.73      4.59 o 
   2 -14   5       44.70       42.00      4.06 o 
   3 -14   5       31.39       33.24      4.72 o 
   4 -14   5       16.09       21.45      7.34 o 
   5 -14   5        2.81        7.20      3.99 o 
   6 -14   5        2.28       13.17     10.50 o 
 -12 -13   5       12.32        9.94      5.14 o 
 -11 -13   5        0.63       -1.26      3.35 o 
 -10 -13   5       21.65       14.84      3.83 o 
  -9 -13   5        1.80        2.42      2.97 o 
  -8 -13   5       44.34       45.97      3.97 o 
  -7 -13   5        0.02       -2.42      2.42 o 
  -6 -13   5        3.19        1.51      2.54 o 
  -5 -13   5       20.04       11.14      2.80 o 
  -4 -13   5        7.51        8.03      2.37 o 
  -3 -13   5       18.11       19.18      2.63 o 
  -2 -13   5       15.79       17.94      2.39 o 
  -1 -13   5        4.00        4.46      2.03 o 
   0 -13   5        1.04        3.82      2.30 o 
   1 -13   5        8.52       11.25      3.17 o 
   2 -13   5       34.93       35.67      3.63 o 
   3 -13   5        0.68        0.10      2.78 o 
   4 -13   5        2.95        2.55      3.09 o 
   5 -13   5        1.88       -3.58      3.58 o 
   6 -13   5        0.14        2.33      3.77 o 
   7 -13   5        0.57       -1.48      3.73 o 
   8 -13   5        0.60       -0.39      5.13 o 
 -12 -12   5        0.26       -1.01      3.40 o 
 -11 -12   5        0.21       -1.49      4.48 o 
 -10 -12   5        4.56        1.94      2.89 o 
  -9 -12   5       15.94       21.24      3.25 o 
  -8 -12   5        6.03        8.54      2.73 o 
  -7 -12   5        0.03        3.56      2.46 o 
  -6 -12   5        2.81        7.77      2.57 o 
  -5 -12   5        4.84        2.51      2.03 o 
  -4 -12   5        4.12        1.17      2.01 o 
  -3 -12   5       56.74       59.15      2.93 o 
  -2 -12   5        0.51       -1.72      1.72 o 
  -1 -12   5       14.66       14.31      2.32 o 
   0 -12   5       15.18       16.64      2.42 o 
   1 -12   5      128.06      141.43      4.39 o 
   2 -12   5       72.94       77.31      3.55 o 
   3 -12   5      115.31      117.62      4.99 o 
   4 -12   5       67.74       59.20      4.13 o 
   5 -12   5      153.43      161.83      6.30 o 
   6 -12   5      212.92      248.44      9.45 o 
   7 -12   5       40.22       54.05      5.41 o 
   8 -12   5        0.17        1.06      3.89 o 
   9 -12   5        2.16       10.15      4.30 o 
 -13 -11   5        0.85        0.38      3.56 o 
 -12 -11   5       15.78       10.77      3.66 o 
 -11 -11   5       71.37       88.78      7.97 o 
 -10 -11   5       27.81       29.45      4.42 o 
  -9 -11   5        9.40       11.55      2.89 o 
  -8 -11   5        3.60       -1.46      2.33 o 
  -7 -11   5       22.89       21.79      2.82 o 
  -6 -11   5        1.81       -2.11      2.11 o 
  -5 -11   5       49.00       41.29      2.38 o 
  -4 -11   5       82.29       78.15      2.99 o 
  -3 -11   5       38.86       43.43      2.50 o 
  -2 -11   5       19.60       16.38      1.87 o 
  -1 -11   5       13.47       10.20      1.90 o 
   0 -11   5        1.45        2.02      1.67 o 
   1 -11   5       37.58       43.33      2.58 o 
   2 -11   5      257.54      275.28      8.21 o 
   3 -11   5        1.89        1.50      1.89 o 
   4 -11   5       31.86       35.96      2.81 o 
   5 -11   5        0.32       -2.14      2.14 o 
   6 -11   5       19.14       16.75      4.18 o 
   7 -11   5       84.91       93.15      5.11 o 
   8 -11   5       53.51       61.90      5.42 o 
   9 -11   5        3.09        9.52      4.08 o 
  10 -11   5        0.27       -1.98      4.59 o 
 -13 -10   5        0.01       -3.02      3.02 o 
 -12 -10   5       42.33       44.34      6.94 o 
 -11 -10   5       15.26       24.89      3.94 o 
 -10 -10   5        4.98        5.37      2.68 o 
  -9 -10   5       18.32       10.98      2.64 o 
  -8 -10   5       15.21       14.22      2.68 o 
  -7 -10   5       30.31       30.16      3.12 o 
  -6 -10   5        0.73       -0.79      2.07 o 
  -5 -10   5       19.32       21.91      1.92 o 
  -4 -10   5      310.82      333.41      5.79 o 
  -3 -10   5      245.70      228.57      4.85 o 
  -2 -10   5      685.83      629.30      9.29 o 
  -1 -10   5      506.56      455.49      7.86 o 
   0 -10   5        1.42       -1.56      1.56 o 
   1 -10   5        1.50        4.82      1.72 o 
   2 -10   5       48.89       50.29      2.56 o 
   3 -10   5      308.05      300.66      6.16 o 
   4 -10   5      143.57      147.96      4.34 o 
   5 -10   5       56.68       67.29      4.71 o 
   6 -10   5       15.77       11.81      2.42 o 
   7 -10   5        0.83       -2.23      2.23 o 
   8 -10   5        1.67        0.92      2.88 o 
   9 -10   5        4.12       -3.56      3.56 o 
  10 -10   5        0.00       -3.53      4.62 o 
  11 -10   5        7.43        2.98      4.17 o 
 -14  -9   5        1.20       -0.48      3.53 o 
 -13  -9   5        6.20        4.42      3.33 o 
 -12  -9   5       40.38       45.67      7.30 o 
 -11  -9   5       79.53       83.96      5.20 o 
 -10  -9   5       13.54       12.72      2.73 o 
  -9  -9   5       44.13       47.11      3.39 o 
  -8  -9   5       52.22       50.89      3.79 o 
  -7  -9   5        9.65        6.61      2.18 o 
  -6  -9   5       61.92       58.16      2.80 o 
  -5  -9   5        1.68        1.33      1.29 o 
  -4  -9   5      564.71      492.18      7.55 o 
  -3  -9   5       80.81       80.96      3.24 o 
  -2  -9   5       36.97       38.08      2.17 o 
  -1  -9   5        3.47       -0.42      1.41 o 
   0  -9   5      141.30      141.12      3.74 o 
   1  -9   5       68.39       77.35      2.80 o 
   2  -9   5       49.52       51.59      2.50 o 
   3  -9   5       84.45       86.29      4.32 o 
   4  -9   5       71.97       70.40      2.96 o 
   5  -9   5       40.97       40.02      2.61 o 
   6  -9   5       63.34       65.27      3.01 o 
   7  -9   5       63.91       66.55      3.18 o 
   8  -9   5        3.11        1.28      2.18 o 
   9  -9   5        0.86        0.72      2.74 o 
  10  -9   5        0.31       -3.65      3.70 o 
  11  -9   5        0.12       -2.23      3.72 o 
  12  -9   5       13.25       11.44      4.42 o 
 -14  -8   5       22.17       29.13      4.23 o 
 -13  -8   5       10.13        6.72      3.38 o 
 -12  -8   5       15.91       13.98      3.46 o 
 -11  -8   5        0.58        0.03      3.45 o 
 -10  -8   5       51.85       47.41      3.53 o 
  -9  -8   5        0.24       -2.12      2.12 o 
  -8  -8   5       18.06       10.01      2.35 o 
  -7  -8   5        3.61        3.16      1.70 o 
  -6  -8   5        0.02       -0.12      1.25 o 
  -5  -8   5       60.08       57.24      2.13 o 
  -4  -8   5      119.55      118.98      3.03 o 
  -3  -8   5       24.77       17.95      1.46 o 
  -2  -8   5       35.92       31.75      1.89 o 
  -1  -8   5        5.51        1.88      1.29 o 
   0  -8   5       42.11       37.04      1.96 o 
   1  -8   5      133.01      144.06      3.64 o 
   2  -8   5       46.74       45.88      3.09 o 
   3  -8   5     1588.41     1529.57     20.97 o 
   4  -8   5      211.88      205.10      4.76 o 
   5  -8   5      201.85      204.74      4.85 o 
   6  -8   5      113.74      120.49      3.87 o 
   7  -8   5       11.89       11.78      2.08 o 
   8  -8   5       17.48       16.34      2.27 o 
   9  -8   5       37.76       33.22      2.97 o 
  10  -8   5        5.89        7.12      2.59 o 
  11  -8   5        1.42       -1.12      3.54 o 
  12  -8   5        1.34       -3.44      3.44 o 
  13  -8   5        1.22       -1.72      5.74 o 
 -14  -7   5        0.60       -0.94      3.38 o 
 -13  -7   5        0.47        2.09      3.06 o 
 -12  -7   5        0.83        1.08      2.99 o 
 -11  -7   5       36.15       38.42      3.93 o 
 -10  -7   5        0.44        2.91      2.25 o 
  -9  -7   5       12.45       11.21      2.52 o 
  -8  -7   5      139.40      144.30      5.02 o 
  -7  -7   5       35.91       29.31      2.26 o 
  -6  -7   5       24.75       22.01      1.56 o 
  -5  -7   5      766.20      713.59      9.71 o 
  -4  -7   5      410.56      407.64      7.04 o 
  -3  -7   5      327.46      298.26      5.83 o 
  -2  -7   5      436.13      426.63      6.89 o 
  -1  -7   5      163.38      144.14      4.45 o 
   0  -7   5      297.71      275.47      5.02 o 
   1  -7   5       48.64       41.40      1.92 o 
   2  -7   5      130.26      113.60      2.93 o 
   3  -7   5      166.19      170.34      3.68 o 
   4  -7   5     1364.98     1327.28     18.39 o 
   5  -7   5      225.31      196.26      4.68 o 
   6  -7   5      699.88      662.77     10.48 o 
   7  -7   5      117.79      114.63      3.73 o 
   8  -7   5        3.26        1.52      1.84 o 
   9  -7   5       42.32       44.51      2.79 o 
  10  -7   5        9.73        6.71      2.21 o 
  11  -7   5        0.23        3.15      3.44 o 
  12  -7   5       10.49        9.52      3.91 o 
  13  -7   5        7.75        7.66      4.15 o 
  14  -7   5        0.63       -1.71      3.88 o 
 -14  -6   5        1.81        4.03      3.22 o 
 -13  -6   5        4.32        4.84      3.08 o 
 -12  -6   5       87.93      109.44      5.63 o 
 -11  -6   5       91.55       86.68      4.93 o 
 -10  -6   5        0.07       -1.16      2.04 o 
  -9  -6   5       13.81       16.45      2.62 o 
  -8  -6   5       34.67       30.86      2.65 o 
  -7  -6   5        2.91        0.05      1.42 o 
  -6  -6   5        0.94       -1.09      1.09 o 
  -5  -6   5      830.71      803.40     10.61 o 
  -4  -6   5     1497.87     1457.82     16.86 o 
  -3  -6   5      377.57      366.78      4.86 o 
  -2  -6   5      545.12      533.70      6.92 o 
  -1  -6   5      293.11      288.80      5.90 o 
   0  -6   5     2035.04     2194.30     28.45 o 
   1  -6   5     1958.44     2035.18     26.56 o 
   2  -6   5      212.33      225.40      4.04 o 
   3  -6   5      778.33      781.07     10.53 o 
   4  -6   5      480.68      424.06      7.06 o 
   5  -6   5     1676.69     1622.88     21.94 o 
   6  -6   5      150.09      137.87      3.84 o 
   7  -6   5      427.96      402.37      7.30 o 
   8  -6   5       50.29       42.96      2.60 o 
   9  -6   5        6.08        3.79      1.83 o 
  10  -6   5        9.46        7.52      1.86 o 
  11  -6   5       22.36       23.46      2.54 o 
  12  -6   5        7.54        3.72      3.42 o 
  13  -6   5        6.65       11.61      3.97 o 
  14  -6   5        0.40        2.77      3.97 o 
 -15  -5   5        5.96        1.33      3.94 o 
 -14  -5   5       19.32       26.87      4.08 o 
 -13  -5   5       43.77       38.22      4.18 o 
 -12  -5   5       30.34       35.90      5.44 o 
 -11  -5   5       24.28       24.73      3.32 o 
 -10  -5   5      122.04       97.50      5.07 o 
  -9  -5   5       90.70       90.42      3.86 o 
  -8  -5   5      256.64      287.87      6.97 o 
  -7  -5   5      272.74      230.27      7.56 o 
  -6  -5   5        7.77        7.61      1.18 o 
  -5  -5   5      432.63      441.58      5.97 o 
  -4  -5   5      279.58      246.67      3.79 o 
  -3  -5   5       20.23       29.03      0.99 o 
  -2  -5   5     1127.23     1170.26     13.57 o 
  -1  -5   5       10.64        3.84      0.92 o 
   0  -5   5       75.14       81.63      3.18 o 
   1  -5   5       72.54       71.48      2.02 o 
   2  -5   5       61.44       52.72      1.74 o 
   3  -5   5      693.93      635.24      8.68 o 
   4  -5   5      363.84      324.28      5.60 o 
   5  -5   5       26.35       22.21      2.36 o 
   6  -5   5      228.27      193.79      4.35 o 
   7  -5   5      199.13      205.99      4.66 o 
   8  -5   5       18.08       15.77      1.92 o 
   9  -5   5      128.12      127.31      4.18 o 
  10  -5   5       23.20       24.03      2.03 o 
  11  -5   5       26.66       31.94      2.88 o 
  12  -5   5       13.17       13.01      2.65 o 
  13  -5   5       18.45       25.09      4.20 o 
  14  -5   5        6.87        4.61      3.98 o 
  15  -5   5        0.56       -3.96      3.96 o 
 -15  -4   5        7.36        6.09      3.60 o 
 -14  -4   5        0.01        1.19      3.22 o 
 -13  -4   5        2.68        4.94      3.06 o 
 -12  -4   5       34.87       37.87      3.87 o 
 -11  -4   5        9.70        3.77      2.73 o 
 -10  -4   5      204.51      203.88      6.88 o 
  -9  -4   5      322.72      321.96     12.62 o 
  -8  -4   5       11.10       14.13      2.04 o 
  -7  -4   5       80.83       90.03      4.17 o 
  -6  -4   5      904.71      874.56     12.75 o 
  -5  -4   5      198.09      179.02      3.29 o 
  -4  -4   5        0.04       -0.61      0.61 o 
  -3  -4   5      143.80      138.86      2.51 o 
  -2  -4   5      463.25      405.50      4.68 o 
  -1  -4   5        4.72        3.76      0.72 o 
   0  -4   5     1820.05     1931.21     23.01 o 
   1  -4   5       25.81       29.45      1.27 o 
   2  -4   5       66.97       69.02      1.88 o 
   3  -4   5      890.14      910.68     13.47 o 
   4  -4   5      682.26      684.22      9.85 o 
   5  -4   5      147.80      159.87      3.52 o 
   6  -4   5       97.89       92.89      3.47 o 
   7  -4   5        4.79        1.37      1.20 o 
   8  -4   5      141.35      141.31      3.54 o 
   9  -4   5      133.98      130.59      2.97 o 
  10  -4   5       42.62       33.86      1.82 o 
  11  -4   5       93.33       95.43      4.01 o 
  12  -4   5       70.20       67.08      4.48 o 
  13  -4   5       18.28       21.00      2.62 o 
  14  -4   5       12.96       17.79      5.57 o 
  15  -4   5        2.48       -3.26      3.26 o 
 -15  -3   5        2.16        3.15      3.59 o 
 -14  -3   5        0.04       -1.92      3.10 o 
 -13  -3   5        4.26        2.81      3.26 o 
 -12  -3   5        2.84       -3.18      4.12 o 
 -11  -3   5      110.17       96.96      5.28 o 
 -10  -3   5        0.12       -2.42      2.42 o 
  -9  -3   5        0.90       -0.50      2.58 o 
  -8  -3   5      137.25      137.50      4.34 o 
  -7  -3   5       13.99       19.80      1.48 o 
  -6  -3   5      134.02      130.33      2.92 o 
  -5  -3   5     1230.71     1171.91     13.55 o 
  -4  -3   5      909.64      926.71     10.22 o 
  -3  -3   5      118.59      134.07      2.37 o 
  -2  -3   5       25.25       17.15      0.86 o 
  -1  -3   5      904.42      869.69      9.51 o 
   0  -3   5     2539.39     2668.67     31.29 o 
   1  -3   5       38.65       25.29      1.11 o 
   2  -3   5        3.44       -0.13      0.66 o 
   3  -3   5      134.92      124.32      2.23 o 
   4  -3   5        5.45        5.72      0.89 o 
   5  -3   5      950.92      842.82     11.77 o 
   6  -3   5       74.14       75.61      2.40 o 
   7  -3   5       26.37       25.11      1.33 o 
   8  -3   5      296.09      288.75      4.37 o 
   9  -3   5       54.06       50.19      1.89 o 
  10  -3   5       13.03       12.84      1.53 o 
  11  -3   5       35.03       34.04      1.98 o 
  12  -3   5       69.76       69.79      2.90 o 
  13  -3   5        5.47        4.56      2.16 o 
  14  -3   5        3.94        2.55      2.93 o 
  15  -3   5        0.09        1.27      3.31 o 
  16  -3   5       15.25       12.89      3.81 o 
 -14  -2   5        6.60        9.73      3.48 o 
 -13  -2   5        0.60        0.18      2.94 o 
 -12  -2   5       10.50        7.86      4.43 o 
 -11  -2   5       43.08       37.55      3.66 o 
 -10  -2   5      452.06      440.01     10.93 o 
  -9  -2   5       65.38       58.34      3.11 o 
  -8  -2   5       45.26       45.17      2.56 o 
  -7  -2   5        0.26       -0.79      1.01 o 
  -6  -2   5      198.40      192.34      3.40 o 
  -5  -2   5      780.90      782.10      8.79 o 
  -4  -2   5      512.10      506.14      6.30 o 
  -3  -2   5     2150.11     2298.96     25.33 o 
  -2  -2   5        8.52       11.36      0.82 o 
  -1  -2   5      142.83      143.76      2.23 o 
   0  -2   5     1057.81     1167.40     14.36 o 
   1  -2   5      137.73      165.11      2.52 o 
   2  -2   5     2988.32     3277.26     35.65 o 
   3  -2   5       52.75       47.34      1.25 o 
   4  -2   5     1874.34     1941.46     23.11 o 
   5  -2   5      298.44      323.63      4.54 o 
   6  -2   5      171.45      178.71      2.87 o 
   7  -2   5      665.52      695.25      8.26 o 
   8  -2   5      381.81      410.53      6.27 o 
   9  -2   5       14.01       15.95      1.61 o 
  10  -2   5       16.51       11.32      1.68 o 
  11  -2   5        8.67        6.53      1.78 o 
  12  -2   5        0.07        0.95      1.73 o 
  13  -2   5        7.43       10.04      2.34 o 
  14  -2   5       35.66       36.48      4.10 o 
  15  -2   5        2.92       -2.70      3.41 o 
  16  -2   5        0.07        2.88      3.88 o 
 -14  -1   5        1.17       -2.10      3.03 o 
 -13  -1   5       18.76       23.96      3.65 o 
 -12  -1   5       51.93       58.86      4.27 o 
 -11  -1   5      135.98      140.96      6.02 o 
 -10  -1   5      319.69      301.72      8.54 o 
  -9  -1   5      253.02      248.62      7.41 o 
  -8  -1   5        7.10        4.20      1.63 o 
  -7  -1   5      239.92      239.98      4.45 o 
  -6  -1   5      231.80      229.71      3.81 o 
  -5  -1   5        2.67        1.15      0.51 o 
  -4  -1   5        3.27        7.43      0.66 o 
  -3  -1   5      101.44       98.08      1.65 o 
  -2  -1   5     1006.87     1154.60     10.54 o 
  -1  -1   5      831.03      947.83      9.08 o 
   0  -1   5       51.36       65.96      1.01 o 
   1  -1   5      213.31      203.18      2.47 o 
   2  -1   5     2721.21     2846.50     31.04 o 
   3  -1   5      613.58      640.89      7.54 o 
   4  -1   5       96.10      101.09      2.21 o 
   5  -1   5       42.83       32.46      1.15 o 
   6  -1   5      603.58      669.64      7.75 o 
   7  -1   5        0.01       -0.56      1.22 o 
   8  -1   5       17.66       15.25      1.41 o 
   9  -1   5       10.85        4.92      1.33 o 
  10  -1   5        0.10       -1.26      1.26 o 
  11  -1   5      131.84      113.23      4.32 o 
  12  -1   5      113.17      116.92      3.76 o 
  13  -1   5        0.02       -0.51      2.24 o 
  14  -1   5        3.83        1.94      2.25 o 
  15  -1   5        0.92        6.66      3.59 o 
  16  -1   5       51.34       63.22      5.63 o 
  17  -1   5        7.95        7.57      4.31 o 
 -14   0   5        0.01        1.77      4.40 o 
 -13   0   5       13.98       14.61      3.45 o 
 -12   0   5        3.94        7.76      2.99 o 
 -11   0   5        3.56       -1.60      2.76 o 
 -10   0   5        3.23        5.69      2.56 o 
  -9   0   5        0.08       -0.54      2.01 o 
  -8   0   5       58.06       46.75      3.11 o 
  -7   0   5      292.93      275.34      4.83 o 
  -6   0   5      169.70      197.31      3.13 o 
  -5   0   5        0.86        4.09      0.70 o 
  -4   0   5      137.67      142.96      2.26 o 
  -3   0   5     1678.53     1985.89     19.49 o 
  -2   0   5        0.52       -0.32      0.32 o 
  -1   0   5      264.81      306.33      5.23 o 
   0   0   5        0.12        0.68      0.40 o 
   1   0   5     4121.58     4204.63     35.80 o 
   2   0   5      735.04      756.62      7.07 o 
   3   0   5      137.56      137.19      1.95 o 
   4   0   5     3601.46     3730.10     38.08 o 
   5   0   5     2270.37     2180.28     24.08 o 
   6   0   5     4844.81     4868.31     56.46 o 
   7   0   5     3240.40     3259.11     41.38 o 
   8   0   5      472.60      437.66      6.90 o 
   9   0   5       16.54       10.31      1.34 o 
  10   0   5       18.54       25.41      1.75 o 
  11   0   5      520.64      488.60      8.16 o 
  12   0   5      149.51      142.94      5.99 o 
  13   0   5       78.92       92.01      3.42 o 
  14   0   5      108.58      109.28      4.29 o 
  15   0   5       63.11       73.50      4.46 o 
  16   0   5       22.79       36.30      4.78 o 
  17   0   5       58.79       76.10      6.56 o 
 -14   1   5        0.00        2.45      3.49 o 
 -13   1   5       16.78       20.77      3.64 o 
 -12   1   5        1.72        0.16      2.77 o 
 -11   1   5      156.71      148.88      6.14 o 
 -10   1   5        2.97        0.06      3.33 o 
  -9   1   5      187.58      178.31      5.91 o 
  -8   1   5       51.47       46.19      2.56 o 
  -7   1   5        2.49        3.14      0.95 o 
  -6   1   5       55.17       62.06      1.63 o 
  -5   1   5      264.69      274.24      3.76 o 
  -4   1   5      816.83      880.30     10.05 o 
  -3   1   5      180.62      193.44      2.89 o 
  -2   1   5      142.69      175.92      2.56 o 
  -1   1   5      457.80      457.42      5.63 o 
   0   1   5      743.27      816.68      9.09 o 
   1   1   5       59.18       65.45      1.18 o 
   2   1   5     1241.19     1279.17     14.13 o 
   3   1   5      897.39      969.05      7.94 o 
   4   1   5      749.13      798.79      8.65 o 
   5   1   5       15.11       21.63      0.78 o 
   6   1   5     2012.19     2308.94     27.25 o 
   7   1   5      283.87      275.79      4.34 o 
   8   1   5       26.71       31.91      1.53 o 
   9   1   5       53.54       53.75      2.01 o 
  10   1   5      526.33      515.87      8.16 o 
  11   1   5      239.75      267.19      5.31 o 
  12   1   5      237.66      246.46      5.32 o 
  13   1   5        2.33        1.91      1.73 o 
  14   1   5        3.42        3.96      1.93 o 
  15   1   5        0.49        1.35      2.60 o 
  16   1   5        7.51        1.10      3.50 o 
  17   1   5       73.51       84.19      6.51 o 
 -14   2   5        0.98       -1.63      3.45 o 
 -13   2   5        0.03       -2.91      2.91 o 
 -12   2   5        8.96        2.03      2.90 o 
 -11   2   5       14.91       18.94      3.18 o 
 -10   2   5       28.14       23.17      3.05 o 
  -9   2   5       99.94      108.72      4.67 o 
  -8   2   5        2.93        0.05      1.79 o 
  -7   2   5        0.05       -0.35      1.08 o 
  -6   2   5       14.30       11.79      0.91 o 
  -5   2   5       14.91       17.69      1.48 o 
  -4   2   5      436.43      452.35      5.18 o 
  -3   2   5        2.93        2.38      0.52 o 
  -2   2   5        4.76        7.43      0.78 o 
  -1   2   5      614.03      653.87      6.91 o 
   0   2   5      918.55     1011.27     15.80 o 
   1   2   5     1710.96     1787.70     39.25 o 
   2   2   5     1259.17     1323.99     15.68 o 
   3   2   5     1564.09     1654.42     14.93 o 
   4   2   5      585.69      660.21      6.23 o 
   5   2   5      387.49      438.44      4.84 o 
   6   2   5      318.47      267.44      3.71 o 
   7   2   5       96.55       84.90      2.30 o 
   8   2   5        9.31        7.15      1.09 o 
   9   2   5       51.17       45.77      2.61 o 
  10   2   5       32.24       29.18      1.75 o 
  11   2   5       43.17       41.06      2.10 o 
  12   2   5       69.02       71.61      2.82 o 
  13   2   5        2.97        0.09      1.58 o 
  14   2   5       30.73       29.11      2.73 o 
  15   2   5       18.57       21.02      2.71 o 
  16   2   5      109.51      124.23      6.57 o 
  17   2   5       95.40      108.66      6.68 o 
  18   2   5        1.57       -4.70      4.70 o 
 -14   3   5        2.16        5.69      5.09 o 
 -13   3   5       16.68       15.86      3.69 o 
 -12   3   5        7.75        6.85      3.11 o 
 -11   3   5       10.89        8.00      4.35 o 
 -10   3   5        1.04        0.85      2.52 o 
  -9   3   5        4.08        3.62      2.20 o 
  -8   3   5       45.31       36.43      3.25 o 
  -7   3   5       17.60       19.90      2.60 o 
  -6   3   5       45.27       46.67      1.44 o 
  -5   3   5        0.01       -0.39      0.66 o 
  -4   3   5       87.36      109.84      2.33 o 
  -3   3   5      485.62      558.77      7.04 o 
  -2   3   5        1.92        0.41      0.44 o 
  -1   3   5      345.55      392.89      4.54 o 
   0   3   5      596.84      591.14     12.02 o 
   1   3   5      402.74      413.43     14.76 o 
   2   3   5      505.50      515.48      7.58 o 
   3   3   5       92.15      104.44      1.50 o 
   4   3   5       28.38       28.29      1.03 o 
   5   3   5     2144.52     2238.74     22.20 o 
   6   3   5      320.28      324.71      4.00 o 
   7   3   5      430.57      422.28      5.13 o 
   8   3   5       35.36       51.16      1.51 o 
   9   3   5        2.10        2.28      1.01 o 
  10   3   5       94.54       91.35      2.96 o 
  11   3   5      102.43       99.47      3.14 o 
  12   3   5      216.67      200.38      4.55 o 
  13   3   5       61.90       61.66      2.74 o 
  14   3   5        8.56        8.53      1.97 o 
  15   3   5       42.78       42.55      3.07 o 
  16   3   5       30.70       26.54      3.42 o 
  17   3   5       52.11       53.02      5.32 o 
  18   3   5       24.72       35.68      6.31 o 
 -13   4   5       33.08       33.32      4.23 o 
 -12   4   5        9.16        4.38      3.67 o 
 -11   4   5        0.14        0.98      2.80 o 
 -10   4   5       52.04       54.25      4.04 o 
  -9   4   5        2.56        1.94      2.33 o 
  -8   4   5       47.19       32.56      2.83 o 
  -7   4   5      137.36      116.83      3.95 o 
  -6   4   5        0.07       -0.89      0.89 o 
  -5   4   5      128.51      129.14      2.99 o 
  -4   4   5      200.71      202.60      3.17 o 
  -3   4   5       93.00      104.80      2.01 o 
  -2   4   5       62.15       79.20      1.64 o 
  -1   4   5      386.58      442.71      5.09 o 
   0   4   5     1996.19     2240.04     39.24 o 
   1   4   5      300.38      300.55      5.85 o 
   2   4   5     4201.64     4382.22     60.83 o 
   3   4   5      746.12      745.93      8.08 o 
   4   4   5     4426.94     4665.47     41.39 o 
   5   4   5     1203.00     1097.15     10.63 o 
   6   4   5       28.43       23.25      1.05 o 
   7   4   5      930.40     1064.03     11.58 o 
   8   4   5     2987.31     3067.29     31.92 o 
   9   4   5      452.51      454.85      6.45 o 
  10   4   5      347.09      320.74      5.09 o 
  11   4   5      641.47      625.86      8.79 o 
  12   4   5        7.11        2.09      1.27 o 
  13   4   5       47.85       42.91      2.60 o 
  14   4   5       14.27       20.35      1.79 o 
  15   4   5        9.29        8.97      2.11 o 
  16   4   5       59.74       63.62      6.05 o 
  17   4   5        0.92        0.41      3.70 o 
  18   4   5        0.02       -4.42      4.42 o 
 -13   5   5        8.28       11.13      3.81 o 
 -12   5   5        1.63        1.44      3.08 o 
 -11   5   5        5.02        7.51      3.12 o 
 -10   5   5       19.41       24.32      3.36 o 
  -9   5   5        6.11        5.17      2.89 o 
  -8   5   5       26.15       26.76      3.17 o 
  -7   5   5        9.68        9.00      1.93 o 
  -6   5   5      399.60      393.57      7.95 o 
  -5   5   5      111.69       96.67      2.27 o 
  -4   5   5       22.25       19.22      1.10 o 
  -3   5   5       53.70       59.55      1.67 o 
  -2   5   5     1956.72     2138.02     23.36 o 
  -1   5   5        5.25        1.35      0.47 o 
   0   5   5     3743.65     4115.30     47.29 o 
   1   5   5     6205.65     6791.67     78.10 o 
   2   5   5     1022.48     1046.37     11.05 o 
   3   5   5      937.78      924.34      9.97 o 
   4   5   5      715.85      664.18      6.23 o 
   5   5   5       97.64       68.32      1.43 o 
   6   5   5     1873.15     1842.28     19.32 o 
   7   5   5     8878.67     8975.92     91.40 o 
   8   5   5     2812.21     2872.79     29.97 o 
   9   5   5      560.38      566.72      7.24 o 
  10   5   5      362.95      354.23      5.43 o 
  11   5   5      525.48      516.36      8.30 o 
  12   5   5        0.12        0.58      1.18 o 
  13   5   5        0.46       -0.35      1.27 o 
  14   5   5       60.88       59.20      2.80 o 
  15   5   5        1.93       -0.12      1.84 o 
  16   5   5        0.81        1.41      2.61 o 
  17   5   5       11.17        2.02      3.02 o 
  18   5   5        1.82       -2.03      4.57 o 
 -12   6   5        1.21        1.50      2.86 o 
 -11   6   5        8.23        5.78      2.72 o 
 -10   6   5       42.93       43.16      3.93 o 
  -9   6   5        2.01        4.45      2.52 o 
  -8   6   5       27.75       30.48      2.62 o 
  -7   6   5      150.75      159.58      4.82 o 
  -6   6   5      414.45      393.50     10.05 o 
  -5   6   5      268.24      264.40      4.87 o 
  -4   6   5      651.82      638.42      8.78 o 
  -3   6   5      845.98      813.19      9.51 o 
  -2   6   5     1745.90     1793.75     21.21 o 
  -1   6   5      131.23      123.18      2.16 o 
   0   6   5      101.57       98.62      1.85 o 
   1   6   5     3392.53     3576.90     41.87 o 
   2   6   5     3016.90     3335.64     39.02 o 
   3   6   5     2601.58     2711.98     28.29 o 
   4   6   5     1402.23     1532.64     14.55 o 
   5   6   5     1443.01     1471.96     18.82 o 
   6   6   5       19.42       22.72      1.36 o 
   7   6   5      277.99      346.23      4.41 o 
   8   6   5     1336.47     1443.96     15.57 o 
   9   6   5      349.47      339.92      4.80 o 
  10   6   5      334.65      311.79      4.64 o 
  11   6   5      825.70      808.62     11.43 o 
  12   6   5      145.56      150.45      3.39 o 
  13   6   5       54.40       53.47      2.57 o 
  14   6   5        3.25        3.36      1.74 o 
  15   6   5        7.08        7.18      2.18 o 
  16   6   5        1.81        3.42      2.63 o 
  17   6   5        7.51        3.11      2.94 o 
  18   6   5       19.29       19.26      5.66 o 
 -12   7   5       13.66        8.39      3.14 o 
 -11   7   5        0.78        0.74      2.60 o 
 -10   7   5        0.80        4.35      2.52 o 
  -9   7   5        2.97        1.69      2.06 o 
  -8   7   5      101.96      112.67      3.97 o 
  -7   7   5       81.04       90.95      3.75 o 
  -6   7   5      170.33      177.34      5.06 o 
  -5   7   5      106.62      127.54      3.73 o 
  -4   7   5       39.97       41.00      1.80 o 
  -3   7   5       32.14       31.36      1.33 o 
  -2   7   5      178.75      152.85      2.48 o 
  -1   7   5      373.76      406.65      5.25 o 
   0   7   5     1880.66     2142.89     23.79 o 
   1   7   5       60.21       65.77      1.46 o 
   2   7   5       84.51      115.08      1.83 o 
   3   7   5      468.80      527.43      5.41 o 
   4   7   5        8.59       11.34      0.64 o 
   5   7   5      484.03      468.66      5.47 o 
   6   7   5       52.22       71.73      1.63 o 
   7   7   5      546.11      576.36      6.73 o 
   8   7   5     1079.38     1038.83     11.50 o 
   9   7   5      169.59      165.23      2.93 o 
  10   7   5      255.06      242.67      3.89 o 
  11   7   5      464.95      488.16      6.73 o 
  12   7   5      146.15      140.18      3.23 o 
  13   7   5       41.38       36.80      2.24 o 
  14   7   5        0.00       -0.72      2.65 o 
  15   7   5        5.23        3.34      2.05 o 
  16   7   5        1.01        0.71      2.61 o 
  17   7   5        0.33       -2.28      3.65 o 
  18   7   5        3.26        2.80      4.72 o 
  19   7   5        0.05        1.21      5.09 o 
 -11   8   5        6.55        1.74      3.32 o 
 -10   8   5       19.18       21.83      5.77 o 
  -9   8   5        3.41        4.83      2.49 o 
  -8   8   5        8.52        6.78      2.29 o 
  -7   8   5       55.99       54.27      3.69 o 
  -6   8   5       36.50       38.93      3.09 o 
  -5   8   5      447.83      450.19     10.55 o 
  -4   8   5       83.37       84.48      5.26 o 
  -3   8   5      305.60      300.66      4.80 o 
  -2   8   5      363.40      344.13      6.11 o 
  -1   8   5       46.69       42.84      1.34 o 
   0   8   5      556.72      517.85      6.06 o 
   1   8   5     1434.70     1540.42     15.45 o 
   2   8   5     1148.24     1130.30     11.50 o 
   3   8   5      100.88      105.76      2.48 o 
   4   8   5      452.33      498.56      6.49 o 
   5   8   5      503.10      502.42      6.18 o 
   6   8   5        2.66        0.83      0.47 o 
   7   8   5        6.36        6.88      0.91 o 
   8   8   5      166.58      172.09      3.03 o 
   9   8   5       29.58       43.00      2.11 o 
  10   8   5      434.98      442.32      7.59 o 
  11   8   5      494.79      472.81      7.16 o 
  12   8   5      106.66      105.65      3.37 o 
  13   8   5       74.43       59.54      2.68 o 
  14   8   5        4.65       -0.24      1.68 o 
  15   8   5        4.96        6.77      2.17 o 
  16   8   5       78.31       73.62      4.29 o 
  17   8   5        5.64        2.06      2.90 o 
  18   8   5        1.12       -0.34      4.40 o 
  19   8   5        4.20        8.56      5.31 o 
 -11   9   5        0.26       -1.79      3.30 o 
 -10   9   5       12.10        8.33      4.18 o 
  -9   9   5        6.23        2.40      2.38 o 
  -8   9   5       28.36       26.35      3.18 o 
  -7   9   5       89.46       77.78      4.07 o 
  -6   9   5      210.16      196.65      6.04 o 
  -5   9   5      124.38      122.33      4.57 o 
  -4   9   5      412.46      421.13     11.55 o 
  -3   9   5      697.16      656.72     10.97 o 
  -2   9   5     1240.21     1256.80     15.55 o 
  -1   9   5      502.84      503.96      6.10 o 
   0   9   5      275.76      304.18      3.98 o 
   1   9   5     1776.86     1751.81     18.61 o 
   2   9   5      510.41      536.86      6.27 o 
   3   9   5      355.77      347.55      4.54 o 
   4   9   5      158.21      133.13      2.35 o 
   5   9   5      615.14      613.19      7.47 o 
   6   9   5       11.12       17.76      1.22 o 
   7   9   5        0.10        1.14      1.18 o 
   8   9   5      282.07      248.43      4.19 o 
   9   9   5       35.44       36.10      2.54 o 
  10   9   5        8.80        7.29      1.26 o 
  11   9   5      221.26      198.35      4.21 o 
  12   9   5      483.11      467.49      7.32 o 
  13   9   5       95.22       94.35      4.35 o 
  14   9   5        5.93        8.61      2.19 o 
  15   9   5        0.01        0.74      1.96 o 
  16   9   5        0.57       -1.93      2.55 o 
  17   9   5        3.39       -0.93      3.16 o 
  18   9   5        2.76       -0.56      4.21 o 
 -10  10   5       37.56       40.38      4.86 o 
  -9  10   5        3.07       -0.02      3.78 o 
  -8  10   5        6.26        2.39      3.23 o 
  -7  10   5      144.62      151.48      5.62 o 
  -6  10   5      223.96      230.93      6.76 o 
  -5  10   5      531.34      525.89     11.07 o 
  -4  10   5      319.35      317.67      7.55 o 
  -3  10   5      130.39      133.48      4.47 o 
  -2  10   5       67.35       76.02      2.95 o 
  -1  10   5        0.26       -0.91      1.01 o 
   0  10   5      262.25      258.99      4.41 o 
   1  10   5      119.22      117.31      2.18 o 
   2  10   5      333.01      347.70      4.82 o 
   3  10   5        7.51        0.73      1.10 o 
   4  10   5      591.02      654.43      9.29 o 
   5  10   5       10.57       11.24      1.01 o 
   6  10   5        0.78        0.19      0.85 o 
   7  10   5      304.95      283.28      4.56 o 
   8  10   5       21.42       28.08      1.65 o 
   9  10   5        8.14        3.19      1.16 o 
  10  10   5       98.81      113.53      2.96 o 
  11  10   5      161.39      145.18      3.52 o 
  12  10   5      128.53      100.01      3.57 o 
  13  10   5       38.01       43.86      2.48 o 
  14  10   5       11.06       10.10      2.15 o 
  15  10   5       32.68       32.80      2.88 o 
  16  10   5       49.41       63.55      4.84 o 
  17  10   5       13.91        9.99      3.69 o 
  18  10   5        7.28        4.41      8.07 o 
 -10  11   5        7.37       11.41      4.68 o 
  -9  11   5       22.06       27.65      3.26 o 
  -8  11   5      122.26      146.13      7.43 o 
  -7  11   5       23.38       19.19      3.05 o 
  -6  11   5       25.32       22.84      3.12 o 
  -5  11   5      189.54      184.10      7.56 o 
  -4  11   5      104.57       93.06      4.34 o 
  -3  11   5       82.52       74.10      4.53 o 
  -2  11   5       31.82       23.63      2.43 o 
  -1  11   5        2.04        2.32      1.50 o 
   0  11   5       73.36       71.80      2.48 o 
   1  11   5      101.82       93.03      2.21 o 
   2  11   5       51.52       46.89      1.68 o 
   3  11   5      109.52      109.78      3.76 o 
   4  11   5      129.05      113.51      2.56 o 
   5  11   5      112.76      109.75      2.57 o 
   6  11   5      954.97      957.17     13.29 o 
   7  11   5       66.72       67.14      2.10 o 
   8  11   5        2.41        4.40      1.27 o 
   9  11   5      234.33      226.34      4.58 o 
  10  11   5      107.16      102.73      2.90 o 
  11  11   5       14.58        5.28      1.45 o 
  12  11   5       50.94       50.55      2.86 o 
  13  11   5       68.90       59.83      2.80 o 
  14  11   5        2.75        5.80      2.08 o 
  15  11   5        0.45       -0.74      2.04 o 
  16  11   5       57.14       59.31      4.95 o 
  17  11   5        8.55       18.13      3.94 o 
  18  11   5        1.17        0.69      4.33 o 
  -9  12   5        2.07        4.13      3.07 o 
  -8  12   5        0.79       -2.17      2.95 o 
  -7  12   5        3.77        3.96      3.02 o 
  -6  12   5       34.18       30.04      5.77 o 
  -5  12   5       12.10       15.87      2.79 o 
  -4  12   5       56.12       56.44      3.77 o 
  -3  12   5        3.42        4.12      2.14 o 
  -2  12   5        0.32       -0.99      1.83 o 
  -1  12   5       31.59       31.48      2.61 o 
   0  12   5        5.92        1.81      1.64 o 
   1  12   5      183.44      178.43      4.66 o 
   2  12   5       37.01       34.68      1.92 o 
   3  12   5      368.17      385.69      5.79 o 
   4  12   5       76.96       62.88      2.04 o 
   5  12   5       10.43        6.16      1.71 o 
   6  12   5      683.30      724.49     11.99 o 
   7  12   5      427.28      438.06      7.13 o 
   8  12   5       88.40       97.82      2.99 o 
   9  12   5      228.53      207.67      4.43 o 
  10  12   5      175.35      164.86      3.73 o 
  11  12   5       17.26       20.77      1.90 o 
  12  12   5       30.22       37.96      2.34 o 
  13  12   5        3.44        2.94      1.77 o 
  14  12   5      192.92      207.10      5.16 o 
  15  12   5       11.12       10.06      2.83 o 
  16  12   5       42.76       48.65      4.78 o 
  17  12   5       97.83      115.46      6.55 o 
  18  12   5        4.84        6.49      4.83 o 
  -8  13   5       17.73       16.78      4.44 o 
  -7  13   5       44.92       59.64      4.41 o 
  -6  13   5       90.98      107.15      6.58 o 
  -5  13   5      149.80      142.48      7.44 o 
  -4  13   5       56.02       57.12      3.75 o 
  -3  13   5        1.75       -2.08      2.08 o 
  -2  13   5       10.62        5.19      2.17 o 
  -1  13   5        0.88        0.34      1.84 o 
   0  13   5        0.98        0.86      1.89 o 
   1  13   5        0.01       -1.49      1.74 o 
   2  13   5      338.08      310.20      7.01 o 
   3  13   5      121.43      126.45      6.04 o 
   4  13   5       13.04        9.27      1.63 o 
   5  13   5      315.03      304.92      6.09 o 
   6  13   5       36.43       33.93      2.18 o 
   7  13   5      382.14      357.71      6.94 o 
   8  13   5      434.87      411.15      7.70 o 
   9  13   5       28.94       20.99      3.05 o 
  10  13   5       61.20       53.93      3.39 o 
  11  13   5        7.27        6.18      1.70 o 
  12  13   5       28.30       26.65      2.55 o 
  13  13   5        9.13        4.08      2.01 o 
  14  13   5        1.43        4.90      2.13 o 
  15  13   5       56.95       59.77      4.90 o 
  16  13   5       22.32       32.06      4.42 o 
  17  13   5        4.08        9.22      4.10 o 
  18  13   5        2.31        4.72      6.92 o 
  -7  14   5        0.89        3.12      3.63 o 
  -6  14   5        7.22        3.84      3.08 o 
  -5  14   5       33.95       33.92      4.22 o 
  -4  14   5        2.88        0.01      2.56 o 
  -3  14   5       27.34       25.69      3.11 o 
  -2  14   5       13.22       18.94      2.82 o 
  -1  14   5        6.46        5.17      2.29 o 
   0  14   5       19.53       17.56      2.76 o 
   1  14   5       20.16       19.79      4.87 o 
   2  14   5       19.55       19.45      2.68 o 
   3  14   5       13.57       14.00      2.19 o 
   4  14   5        2.74        1.28      1.87 o 
   5  14   5        0.20        1.06      1.81 o 
   6  14   5        2.97        2.40      1.88 o 
   7  14   5       22.56       25.76      3.24 o 
   8  14   5       12.06       10.38      2.29 o 
   9  14   5        0.00        2.11      1.98 o 
  10  14   5        2.01        1.71      2.03 o 
  11  14   5       93.59       94.13      3.59 o 
  12  14   5        9.61        9.37      2.12 o 
  13  14   5        8.19       14.03      2.73 o 
  14  14   5       44.97       47.91      3.84 o 
  15  14   5       54.97       51.39      3.97 o 
  16  14   5       57.98       55.17      5.00 o 
  17  14   5       62.47       65.13      5.76 o 
  -6  15   5        0.35       -3.29      3.29 o 
  -5  15   5        0.39        1.02      2.94 o 
  -4  15   5        0.02        2.47      2.86 o 
  -3  15   5        9.59        3.95      2.67 o 
  -2  15   5        4.66        3.93      2.87 o 
  -1  15   5        2.87        3.57      3.87 o 
   0  15   5       39.21       34.41      5.23 o 
   1  15   5       16.91       16.40      2.87 o 
   2  15   5        1.85       -1.14      2.23 o 
   3  15   5        7.49        5.65      2.40 o 
   4  15   5       20.60       17.83      2.59 o 
   5  15   5        7.62        1.60      2.18 o 
   6  15   5      274.06      294.52      8.50 o 
   7  15   5      171.04      177.74      6.36 o 
   8  15   5       26.99       25.18      2.73 o 
   9  15   5      146.31      150.88      5.26 o 
  10  15   5       45.98       45.21      3.32 o 
  11  15   5      118.82      131.74      5.15 o 
  12  15   5      222.32      241.42      6.16 o 
  13  15   5       39.76       44.12      3.08 o 
  14  15   5       27.72       30.86      3.42 o 
  15  15   5       45.56       55.17      4.17 o 
  16  15   5       17.27       21.61      4.27 o 
  17  15   5       20.97       26.97      4.71 o 
  -5  16   5        9.66        8.93      3.80 o 
  -4  16   5        0.67        1.24      3.62 o 
  -3  16   5        3.70        0.89      3.18 o 
  -2  16   5       14.74       20.44      3.70 o 
  -1  16   5        0.36       -2.75      2.75 o 
   0  16   5        6.56        7.10      2.93 o 
   1  16   5       49.69       45.49      3.84 o 
   2  16   5        0.53       -2.36      2.36 o 
   3  16   5        2.96        4.08      2.62 o 
   4  16   5       54.06       47.59      3.86 o 
   5  16   5      118.37      126.86      5.65 o 
   6  16   5       74.95       77.68      4.01 o 
   7  16   5      376.19      391.78     11.83 o 
   8  16   5        0.51        0.94      2.27 o 
   9  16   5       19.86       22.36      2.78 o 
  10  16   5       17.81       22.83      2.88 o 
  11  16   5       80.04       86.40      4.31 o 
  12  16   5      167.79      164.70      5.59 o 
  13  16   5       34.40       41.59      3.71 o 
  14  16   5       10.62        9.56      3.01 o 
  15  16   5        0.99       -3.90      3.90 o 
  16  16   5        2.55       -3.35      3.77 o 
  -4  17   5        9.62        8.73      3.89 o 
  -3  17   5       26.80       23.57      4.18 o 
  -2  17   5        5.88        4.97      5.37 o 
  -1  17   5        3.65        2.93      3.28 o 
   0  17   5        7.11        8.68      3.13 o 
   1  17   5       19.47       18.85      3.56 o 
   2  17   5       34.74       29.55      3.63 o 
   3  17   5      106.80       96.48      7.13 o 
   4  17   5       28.66       32.00      3.70 o 
   5  17   5      123.52      100.17      5.19 o 
   6  17   5      147.54      142.56      6.31 o 
   7  17   5       67.75       78.31      4.78 o 
   8  17   5       79.64       81.26      4.79 o 
   9  17   5      125.10      151.53      5.78 o 
  10  17   5      184.27      188.28      7.73 o 
  11  17   5       42.88       53.59      4.00 o 
  12  17   5       34.67       48.13      3.90 o 
  13  17   5        3.51       -0.43      2.74 o 
  14  17   5        1.47       -0.23      2.82 o 
  15  17   5        0.96        0.17      3.41 o 
  16  17   5       17.64       20.23      4.48 o 
  -2  18   5        3.19        1.83      4.78 o 
  -1  18   5        3.04        3.05      3.55 o 
   0  18   5        1.60        4.86      3.29 o 
   1  18   5        0.04       -1.93      3.04 o 
   2  18   5        1.48        0.44      3.12 o 
   3  18   5       69.26       82.11      5.18 o 
   4  18   5        7.30        8.65      3.31 o 
   5  18   5       15.13       10.30      3.27 o 
   6  18   5        0.76       -2.88      2.88 o 
   7  18   5        0.07       -1.02      2.94 o 
   8  18   5        0.18       -2.93      2.93 o 
   9  18   5       94.13      101.89      8.22 o 
  10  18   5       45.30       52.27      5.59 o 
  11  18   5       63.95       69.11      5.19 o 
  12  18   5       33.92       37.36      4.48 o 
  13  18   5       12.22       15.27      3.89 o 
  14  18   5        4.08        3.16      4.65 o 
  15  18   5        2.43        0.80      4.67 o 
  -1  19   5        6.36        7.13      7.25 o 
   0  19   5       14.60       19.72      4.13 o 
   1  19   5        8.79       10.05      3.74 o 
   2  19   5       44.30       49.89      4.81 o 
   3  19   5       33.49       30.61      4.19 o 
   4  19   5        6.65        5.51      3.54 o 
   5  19   5      156.05      146.97      6.92 o 
   6  19   5       90.44       99.27      5.72 o 
   7  19   5        5.88        5.06      3.37 o 
   8  19   5        6.27        4.26      3.19 o 
   9  19   5       12.17       16.84      3.72 o 
  10  19   5       38.09       42.41      7.06 o 
  11  19   5      103.00      121.47      6.63 o 
  12  19   5      102.01       99.46      6.54 o 
  13  19   5       42.42       53.75      6.34 o 
   2  20   5       51.55       63.00      5.42 o 
   3  20   5       62.58       74.80      5.63 o 
   4  20   5        5.12        6.23      4.39 o 
   5  20   5       34.19       41.95      4.63 o 
   6  20   5       34.64       35.44      4.45 o 
   7  20   5       32.20       32.09      5.52 o 
   8  20   5       24.26       28.41      4.25 o 
   9  20   5       13.46       12.87      3.90 o 
  10  20   5        0.15       -2.96      3.36 o 
  11  20   5        3.87        2.17      5.00 o 
  12  20   5        6.55        2.33      4.77 o 
   6  21   5       42.00       49.52      4.90 o 
   7  21   5       25.36       31.95      5.59 o 
   8  21   5        1.91        1.45      6.66 o 
  -6 -16   6        4.90        2.55      5.65 o 
  -5 -16   6       21.89       18.03      4.70 o 
  -4 -16   6       80.05       89.59      6.26 o 
  -3 -16   6       56.74       65.50      6.15 o 
  -2 -16   6       20.04       14.92      4.55 o 
  -1 -16   6       25.93       21.98      5.66 o 
   0 -16   6       14.42       18.67      5.66 o 
   1 -16   6        4.71        6.77      5.05 o 
  -8 -15   6       23.43       26.05      5.79 o 
  -7 -15   6       70.17       92.48      6.37 o 
  -6 -15   6       14.13       12.87      4.35 o 
  -5 -15   6       11.97       14.47      5.38 o 
  -4 -15   6        0.91       -3.52      3.52 o 
  -3 -15   6        1.44        0.86      4.61 o 
  -2 -15   6        6.16        3.35      3.82 o 
  -1 -15   6        0.81        4.00      3.14 o 
   0 -15   6        0.58        1.51      3.10 o 
   1 -15   6       19.62       26.57      3.88 o 
   2 -15   6        4.54        5.71      4.93 o 
   3 -15   6        4.68       -0.79      5.05 o 
   4 -15   6        1.17        4.20      5.08 o 
  -9 -14   6        0.01        1.00      4.51 o 
  -8 -14   6       13.29       23.27      4.30 o 
  -7 -14   6        5.03        7.81      3.32 o 
  -6 -14   6       14.08       16.91      3.58 o 
  -5 -14   6        5.57       -1.27      3.05 o 
  -4 -14   6      109.29      123.29      6.44 o 
  -3 -14   6       34.44       40.53      4.89 o 
  -2 -14   6       38.12       35.21      3.45 o 
  -1 -14   6       38.47       37.47      3.84 o 
   0 -14   6       18.14       20.08      3.41 o 
   1 -14   6       49.87       49.65      5.02 o 
   2 -14   6       19.81       23.29      4.62 o 
   3 -14   6       18.02       20.19      4.42 o 
   4 -14   6        1.61        5.34      5.20 o 
   5 -14   6        6.32       14.30      5.35 o 
   6 -14   6        0.02       -1.47      8.55 o 
 -11 -13   6        2.57        5.11      4.87 o 
 -10 -13   6        1.30       -3.28      3.28 o 
  -9 -13   6       16.55       18.55      4.04 o 
  -8 -13   6      100.12      105.62      6.06 o 
  -7 -13   6       85.82       89.57      4.89 o 
  -6 -13   6       19.32       20.45      3.38 o 
  -5 -13   6       19.67       25.46      3.34 o 
  -4 -13   6      127.71      146.20      9.63 o 
  -3 -13   6      132.90      140.34      8.65 o 
  -2 -13   6       85.27       75.97      4.10 o 
  -1 -13   6       32.39       32.97      3.11 o 
   0 -13   6        8.86        7.80      2.83 o 
   1 -13   6        0.78        2.41      2.50 o 
   2 -13   6       88.55       88.07      6.03 o 
   3 -13   6        0.06       -2.77      2.77 o 
   4 -13   6       17.22       16.05      3.41 o 
   5 -13   6       11.69       13.27      5.17 o 
   6 -13   6       13.51       10.04      5.35 o 
   7 -13   6        6.91       11.70      5.42 o 
 -11 -12   6        8.68       11.19      5.75 o 
 -10 -12   6        2.14        0.65      3.26 o 
  -9 -12   6        9.04        1.61      3.30 o 
  -8 -12   6       28.44       33.93      4.44 o 
  -7 -12   6       36.50       42.85      3.66 o 
  -6 -12   6        1.79        0.46      2.66 o 
  -5 -12   6       13.92        6.86      2.63 o 
  -4 -12   6        1.34        1.09      1.99 o 
  -3 -12   6        9.27        7.19      2.42 o 
  -2 -12   6       59.42       49.32      2.91 o 
  -1 -12   6       17.89       16.60      2.53 o 
   0 -12   6        0.98       -1.69      2.09 o 
   1 -12   6      114.63      110.93      4.39 o 
   2 -12   6       10.72       10.43      2.54 o 
   3 -12   6        4.98        5.71      2.59 o 
   4 -12   6       38.97       38.71      3.94 o 
   5 -12   6        2.30        0.59      2.93 o 
   6 -12   6        4.09        4.06      3.26 o 
   7 -12   6        3.97        8.49      5.14 o 
   8 -12   6        5.10        5.96      5.20 o 
   9 -12   6        4.30        5.23      5.42 o 
 -12 -11   6        8.67        6.68      3.65 o 
 -11 -11   6       12.14       11.63      3.67 o 
 -10 -11   6       47.52       50.29      4.59 o 
  -9 -11   6        7.59        0.08      2.97 o 
  -8 -11   6        4.91        4.71      2.73 o 
  -7 -11   6        0.52        2.19      2.50 o 
  -6 -11   6       57.52       63.29      3.82 o 
  -5 -11   6        1.85        3.98      2.40 o 
  -4 -11   6       16.30       17.80      2.22 o 
  -3 -11   6       10.80       13.00      1.85 o 
  -2 -11   6        0.67        0.63      1.98 o 
  -1 -11   6       48.44       46.45      2.90 o 
   0 -11   6        0.36        2.01      2.49 o 
   1 -11   6       65.41       62.39      3.33 o 
   2 -11   6       17.91       17.88      2.50 o 
   3 -11   6       25.39       17.21      2.57 o 
   4 -11   6       13.29       13.02      2.59 o 
   5 -11   6       29.76       21.23      3.41 o 
   6 -11   6       77.09       82.14      5.59 o 
   7 -11   6       15.29       12.04      3.48 o 
   8 -11   6        3.43        2.10      3.77 o 
   9 -11   6        0.52        0.15      4.85 o 
  10 -11   6        0.27       -4.43      4.73 o 
 -13 -10   6        0.01       -2.80      3.51 o 
 -12 -10   6        0.29        1.12      3.35 o 
 -11 -10   6        0.00       -3.66      3.66 o 
 -10 -10   6        9.07       10.42      3.48 o 
  -9 -10   6        0.15       -2.63      2.63 o 
  -8 -10   6        0.04       -1.00      2.36 o 
  -7 -10   6        4.97        5.73      2.57 o 
  -6 -10   6        7.72        6.26      2.30 o 
  -5 -10   6        0.09        0.28      1.71 o 
  -4 -10   6        6.73        5.41      1.60 o 
  -3 -10   6        0.05        1.03      1.47 o 
  -2 -10   6        4.91        6.74      1.77 o 
  -1 -10   6        7.47        7.21      1.80 o 
   0 -10   6        0.31       -1.52      1.52 o 
   1 -10   6       26.62       27.02      2.41 o 
   2 -10   6       38.32       42.41      4.87 o 
   3 -10   6        3.80        2.99      1.80 o 
   4 -10   6       55.95       61.58      3.14 o 
   5 -10   6        1.45        0.50      2.20 o 
   6 -10   6       27.41       25.65      3.06 o 
   7 -10   6        8.12        8.33      2.96 o 
   8 -10   6       63.93       62.21      4.51 o 
   9 -10   6       88.67      100.28      6.60 o 
  10 -10   6       22.41       25.17      4.71 o 
  11 -10   6        1.64        0.35      4.88 o 
 -13  -9   6        3.78        0.72      3.61 o 
 -12  -9   6       33.99       31.75      8.45 o 
 -11  -9   6       51.49       60.95      7.06 o 
 -10  -9   6        2.97       -1.33      3.01 o 
  -9  -9   6       24.55       28.53      3.63 o 
  -8  -9   6       68.11       69.99      3.87 o 
  -7  -9   6        7.59        7.79      2.39 o 
  -6  -9   6       58.01       43.83      3.90 o 
  -5  -9   6      129.04      118.79      3.48 o 
  -4  -9   6      143.09      140.03      3.90 o 
  -3  -9   6        6.15       -0.37      1.32 o 
  -2  -9   6        4.87        6.60      1.65 o 
  -1  -9   6       81.19       82.03      2.92 o 
   0  -9   6       77.70       66.89      2.73 o 
   1  -9   6      275.48      245.98      5.26 o 
   2  -9   6      111.58      105.07      3.75 o 
   3  -9   6       16.23       17.59      2.00 o 
   4  -9   6        0.01       -0.30      1.67 o 
   5  -9   6        3.42        1.99      1.78 o 
   6  -9   6       49.35       53.26      2.88 o 
   7  -9   6       93.70       96.00      4.11 o 
   8  -9   6       38.76       43.60      5.31 o 
   9  -9   6        4.41        1.78      3.03 o 
  10  -9   6       61.96       77.07      5.88 o 
  11  -9   6       14.85       21.39      4.53 o 
  12  -9   6        0.50       -0.79      4.84 o 
 -13  -8   6        5.09        7.55      3.57 o 
 -12  -8   6        2.60        1.98      3.02 o 
 -11  -8   6        6.00        4.90      3.14 o 
 -10  -8   6       16.22       20.69      3.54 o 
  -9  -8   6        0.69       -1.17      2.56 o 
  -8  -8   6        5.81        3.81      2.28 o 
  -7  -8   6       57.44       53.26      3.28 o 
  -6  -8   6       30.68       25.63      2.09 o 
  -5  -8   6       23.71       22.58      2.41 o 
  -4  -8   6      244.17      223.41      4.32 o 
  -3  -8   6       11.32       11.29      1.38 o 
  -2  -8   6        0.02       -0.87      1.15 o 
  -1  -8   6        6.84        8.22      1.52 o 
   0  -8   6        5.47        4.72      1.77 o 
   1  -8   6       18.81       13.53      2.31 o 
   2  -8   6       94.13       87.38      2.97 o 
   3  -8   6        3.32        9.07      2.31 o 
   4  -8   6       17.41       17.47      2.02 o 
   5  -8   6        1.98        3.11      1.70 o 
   6  -8   6       22.56       23.80      2.31 o 
   7  -8   6       23.00       25.26      2.42 o 
   8  -8   6       12.98        9.54      2.16 o 
   9  -8   6       49.46       47.04      3.76 o 
  10  -8   6       46.42       59.98      4.39 o 
  11  -8   6        0.17       -2.65      5.12 o 
  12  -8   6        0.18        5.65      4.01 o 
  13  -8   6        1.95        0.71      8.01 o 
 -14  -7   6        4.84        8.26      3.73 o 
 -13  -7   6       22.89       15.86      5.14 o 
 -12  -7   6       13.92       10.77      3.97 o 
 -11  -7   6       10.49        5.72      3.42 o 
 -10  -7   6       28.13       23.18      3.42 o 
  -9  -7   6       45.47       37.83      3.61 o 
  -8  -7   6       93.82       78.73      3.77 o 
  -7  -7   6       14.73       11.82      2.27 o 
  -6  -7   6       99.49       86.86      3.07 o 
  -5  -7   6      535.25      476.43      7.71 o 
  -4  -7   6      155.70      151.11      3.37 o 
  -3  -7   6       21.67       20.76      1.43 o 
  -2  -7   6       36.13       25.00      1.54 o 
  -1  -7   6       14.80        9.58      1.43 o 
   0  -7   6       22.65       22.92      1.64 o 
   1  -7   6       16.63       15.33      1.54 o 
   2  -7   6      456.97      465.84      7.07 o 
   3  -7   6       10.50       10.90      1.47 o 
   4  -7   6       68.86       63.84      2.64 o 
   5  -7   6       64.22       56.39      2.62 o 
   6  -7   6       39.34       38.92      2.42 o 
   7  -7   6      461.30      457.95      8.15 o 
   8  -7   6       64.42       59.61      4.29 o 
   9  -7   6      222.08      223.23      5.53 o 
  10  -7   6       79.94       79.25      5.66 o 
  11  -7   6       42.40       51.45      4.14 o 
  12  -7   6       17.60       18.56      4.38 o 
  13  -7   6       17.01       22.37      6.18 o 
 -14  -6   6        2.09        2.29      3.37 o 
 -13  -6   6       12.02       14.60      3.71 o 
 -12  -6   6        4.02        5.88      3.01 o 
 -11  -6   6       18.01       24.18      3.46 o 
 -10  -6   6        2.50        3.45      2.54 o 
  -9  -6   6        4.06        7.31      2.51 o 
  -8  -6   6       42.61       39.56      2.97 o 
  -7  -6   6        9.50        8.76      1.69 o 
  -6  -6   6       74.00       81.09      2.65 o 
  -5  -6   6      952.77      902.62     11.93 o 
  -4  -6   6       42.01       32.67      1.76 o 
  -3  -6   6      404.33      401.36      4.96 o 
  -2  -6   6       14.85       11.45      1.15 o 
  -1  -6   6      207.46      191.76      3.34 o 
   0  -6   6      118.85      114.75      2.94 o 
   1  -6   6      174.92      180.73      3.79 o 
   2  -6   6       83.84       99.71      2.61 o 
   3  -6   6      633.92      631.68      8.88 o 
   4  -6   6      359.17      356.89      6.33 o 
   5  -6   6       74.10       76.72      2.82 o 
   6  -6   6      128.98      130.71      4.55 o 
   7  -6   6      122.97      118.53      3.69 o 
   8  -6   6       43.79       39.09      2.55 o 
   9  -6   6        7.37        9.49      1.84 o 
  10  -6   6       22.84       19.77      2.39 o 
  11  -6   6       26.48       32.83      3.62 o 
  12  -6   6       50.02       40.53      3.97 o 
  13  -6   6       25.66       25.05      6.05 o 
  14  -6   6        5.21        0.40      5.01 o 
 -14  -5   6        3.60        3.72      3.52 o 
 -13  -5   6       14.87       11.54      3.44 o 
 -12  -5   6        4.20       -2.84      2.84 o 
 -11  -5   6        0.41        2.12      2.79 o 
 -10  -5   6        4.50        0.80      2.53 o 
  -9  -5   6        4.98        0.55      2.38 o 
  -8  -5   6       77.76       68.62      3.42 o 
  -7  -5   6      416.92      411.62      9.63 o 
  -6  -5   6      154.57      166.53      3.80 o 
  -5  -5   6     1038.03     1008.27     16.79 o 
  -4  -5   6     1067.28     1071.28     13.63 o 
  -3  -5   6       58.99       62.75      2.68 o 
  -2  -5   6      353.94      391.26      4.96 o 
  -1  -5   6       27.82       18.73      1.28 o 
   0  -5   6      357.16      320.91      4.91 o 
   1  -5   6      522.60      534.18      7.39 o 
   2  -5   6      126.79      150.60      3.07 o 
   3  -5   6       66.57       60.74      1.96 o 
   4  -5   6      238.71      221.79      4.35 o 
   5  -5   6      364.43      358.61      6.29 o 
   6  -5   6      359.36      347.37      6.32 o 
   7  -5   6       85.85       79.19      3.20 o 
   8  -5   6      205.74      193.93      4.70 o 
   9  -5   6        1.53       -1.52      1.52 o 
  10  -5   6       35.95       34.41      2.28 o 
  11  -5   6       16.63       13.64      2.25 o 
  12  -5   6        6.82        6.14      2.83 o 
  13  -5   6       22.41       20.34      4.53 o 
  14  -5   6        0.07        1.52      3.82 o 
  15  -5   6        2.13        1.68      5.13 o 
 -14  -4   6        7.83       11.73      3.70 o 
 -13  -4   6       29.03       31.02      4.02 o 
 -12  -4   6       21.27       26.29      3.63 o 
 -11  -4   6        1.17       -2.16      2.58 o 
 -10  -4   6        3.53        1.36      2.37 o 
  -9  -4   6        0.03       -2.18      2.18 o 
  -8  -4   6      103.22      104.02      4.07 o 
  -7  -4   6       11.50       17.00      2.15 o 
  -6  -4   6     1144.04     1124.73     14.23 o 
  -5  -4   6     1742.94     1714.62     19.52 o 
  -4  -4   6      155.65      170.81      2.97 o 
  -3  -4   6        5.90        0.30      0.73 o 
  -2  -4   6      135.16      116.83      2.20 o 
  -1  -4   6       53.70       62.41      1.80 o 
   0  -4   6      199.30      196.46      3.12 o 
   1  -4   6      875.78      923.98     11.66 o 
   2  -4   6      200.29      230.16      3.81 o 
   3  -4   6        0.02       -0.26      0.75 o 
   4  -4   6        0.41       -0.83      0.87 o 
   5  -4   6      220.44      198.53      4.06 o 
   6  -4   6      103.33       97.56      3.03 o 
   7  -4   6      510.90      465.79     10.04 o 
   8  -4   6      124.92      109.63      5.01 o 
   9  -4   6       84.83       67.27      2.59 o 
  10  -4   6      116.98      126.26      3.79 o 
  11  -4   6        5.60        4.26      1.77 o 
  12  -4   6        4.35       -2.10      2.10 o 
  13  -4   6       36.11       33.85      3.25 o 
  14  -4   6       46.31       49.60      5.60 o 
  15  -4   6        0.94       -3.05      3.05 o 
 -14  -3   6        0.66        1.41      3.60 o 
 -13  -3   6        1.54       -0.65      3.01 o 
 -12  -3   6       12.90        7.95      3.07 o 
 -11  -3   6        2.01       -1.17      2.55 o 
 -10  -3   6        0.00       -0.68      2.38 o 
  -9  -3   6        7.99        8.36      2.56 o 
  -8  -3   6       10.82       10.25      2.03 o 
  -7  -3   6      356.20      346.94     10.07 o 
  -6  -3   6       87.01       83.69      3.16 o 
  -5  -3   6       81.47       81.91      2.17 o 
  -4  -3   6        0.05       -0.72      0.72 o 
  -3  -3   6      127.20       99.44      1.84 o 
  -2  -3   6       89.97       93.20      1.81 o 
  -1  -3   6      612.06      657.09      7.03 o 
   0  -3   6     1931.36     2181.01     24.19 o 
   1  -3   6      186.71      156.99      2.67 o 
   2  -3   6       12.10       26.16      1.09 o 
   3  -3   6      661.62      678.15      8.83 o 
   4  -3   6      132.23      118.71      2.56 o 
   5  -3   6       46.56       60.13      3.26 o 
   6  -3   6      209.26      217.22      4.28 o 
   7  -3   6      173.20      159.21      3.45 o 
   8  -3   6       17.19        8.62      2.22 o 
   9  -3   6      436.38      441.44      6.13 o 
  10  -3   6      219.03      196.07      4.50 o 
  11  -3   6      109.84       99.14      3.23 o 
  12  -3   6       65.35       75.42      3.06 o 
  13  -3   6       13.02       16.75      2.75 o 
  14  -3   6        0.88        2.26      2.52 o 
  15  -3   6        4.86        0.49      3.20 o 
  16  -3   6        1.24        2.43      3.95 o 
 -14  -2   6        5.82        5.37      3.45 o 
 -13  -2   6        2.91        2.50      3.07 o 
 -12  -2   6       29.45       28.81      4.38 o 
 -11  -2   6        0.55       -2.02      2.54 o 
 -10  -2   6       15.32       13.73      2.81 o 
  -9  -2   6       32.11       22.39      2.82 o 
  -8  -2   6       39.13       42.21      3.78 o 
  -7  -2   6       50.55       42.21      2.46 o 
  -6  -2   6        5.13        5.09      0.97 o 
  -5  -2   6     1638.52     1663.72     18.83 o 
  -4  -2   6      721.93      721.20      8.14 o 
  -3  -2   6      425.84      445.98      5.29 o 
  -2  -2   6      436.26      415.12      4.91 o 
  -1  -2   6      358.07      505.83      6.16 o 
   0  -2   6       25.38       18.07      1.02 o 
   1  -2   6     6878.18     7413.05     75.33 o 
   2  -2   6     2358.48     2398.29     26.46 o 
   3  -2   6      835.09      809.30      9.53 o 
   4  -2   6      273.78      307.23      4.56 o 
   5  -2   6       40.47       74.19      2.04 o 
   6  -2   6      278.66      304.21      4.80 o 
   7  -2   6      552.36      540.78      7.16 o 
   8  -2   6      113.51      104.59      2.33 o 
   9  -2   6       21.68       23.58      2.34 o 
  10  -2   6       22.57       23.03      1.70 o 
  11  -2   6       65.94       55.12      2.36 o 
  12  -2   6        1.98        1.55      1.75 o 
  13  -2   6       18.05       19.54      2.27 o 
  14  -2   6        1.50        4.48      2.79 o 
  15  -2   6        0.48       -0.94      3.54 o 
  16  -2   6        0.22       -1.33      3.84 o 
 -14  -1   6        0.00        3.59      5.78 o 
 -13  -1   6        0.03       -0.03      2.95 o 
 -12  -1   6        8.10        5.28      3.01 o 
 -11  -1   6       57.86       52.81      7.89 o 
 -10  -1   6        3.26        1.60      2.46 o 
  -9  -1   6      152.24      146.79      5.44 o 
  -8  -1   6      203.21      184.48      5.84 o 
  -7  -1   6      373.72      346.32      7.26 o 
  -6  -1   6     1057.56     1036.78     12.97 o 
  -5  -1   6      377.81      356.02      4.75 o 
  -4  -1   6      279.45      308.03      3.98 o 
  -3  -1   6     1873.44     2015.72     19.91 o 
  -2  -1   6      591.79      602.51      5.77 o 
  -1  -1   6       72.01       69.71      1.14 o 
   0  -1   6       49.12       43.18      1.03 o 
   1  -1   6     1684.47     1715.57     16.92 o 
   2  -1   6     1826.54     2038.42     22.46 o 
   3  -1   6      284.25      266.35      3.66 o 
   4  -1   6      374.63      363.71      4.46 o 
   5  -1   6      612.87      669.41      7.65 o 
   6  -1   6       36.68       38.20      1.32 o 
   7  -1   6      668.98      693.63     10.02 o 
   8  -1   6       39.54       38.16      2.49 o 
   9  -1   6      100.01       99.63      2.99 o 
  10  -1   6      218.80      206.23      4.53 o 
  11  -1   6      120.49      110.52      3.58 o 
  12  -1   6      107.02       95.56      4.41 o 
  13  -1   6       71.37       83.03      3.42 o 
  14  -1   6        5.23        4.62      2.70 o 
  15  -1   6        9.65       13.77      3.14 o 
  16  -1   6        0.76       -2.63      3.59 o 
  17  -1   6        2.18        3.76      5.01 o 
 -14   0   6        1.48       -3.12      3.12 o 
 -13   0   6        0.36       -1.81      2.94 o 
 -12   0   6       25.42       34.83      3.78 o 
 -11   0   6        5.29        8.75      2.88 o 
 -10   0   6        7.61        3.63      2.49 o 
  -9   0   6       88.77       97.35      6.87 o 
  -8   0   6        5.03        7.00      2.05 o 
  -7   0   6      153.89      157.75      4.36 o 
  -6   0   6      463.48      431.00      8.68 o 
  -5   0   6        0.15        2.11      0.65 o 
  -4   0   6      159.32      184.99      2.80 o 
  -3   0   6      196.33      250.45      3.46 o 
  -2   0   6        4.52       10.02      0.62 o 
  -1   0   6       34.87       35.35      0.91 o 
   0   0   6      373.25      398.22      4.77 o 
   1   0   6       95.31      123.63      1.76 o 
   2   0   6      339.63      357.46      3.40 o 
   3   0   6       51.49       60.50      1.57 o 
   4   0   6      103.46      113.89      2.66 o 
   5   0   6      689.38      744.98      8.30 o 
   6   0   6     1259.70     1276.73     20.23 o 
   7   0   6      154.95      150.35      2.99 o 
   8   0   6        3.60        2.60      1.08 o 
   9   0   6      151.92      153.42      3.57 o 
  10   0   6       70.14       70.77      4.75 o 
  11   0   6       44.78       26.41      2.61 o 
  12   0   6        4.34        3.34      1.69 o 
  13   0   6       49.86       39.99      2.55 o 
  14   0   6        0.32       -0.55      2.04 o 
  15   0   6        1.48        3.41      2.77 o 
  16   0   6        8.31       13.89      4.62 o 
  17   0   6        3.71        3.93      4.88 o 
 -14   1   6       21.35       25.53      5.74 o 
 -13   1   6       26.47       23.37      3.82 o 
 -12   1   6        8.70       10.21      3.24 o 
 -11   1   6       64.35       67.96      4.47 o 
 -10   1   6        5.49        5.35      2.45 o 
  -9   1   6        2.20        2.94      3.06 o 
  -8   1   6        3.55        1.28      1.87 o 
  -7   1   6       16.85       12.58      1.72 o 
  -6   1   6       73.66       92.96      3.42 o 
  -5   1   6       70.67       97.34      2.08 o 
  -4   1   6      216.07      222.52      5.07 o 
  -3   1   6       15.23       11.55      0.94 o 
  -2   1   6      662.32      651.36      8.04 o 
  -1   1   6      828.09      929.06     11.10 o 
   0   1   6      228.56      243.16      2.97 o 
   1   1   6     3861.90     3874.46     49.15 o 
   2   1   6     1124.56     1174.95     13.06 o 
   3   1   6     2186.97     2337.01     20.82 o 
   4   1   6       22.02       27.97      0.82 o 
   5   1   6      547.08      674.05      7.99 o 
   6   1   6     2315.40     2514.09     27.69 o 
   7   1   6     2349.49     2425.76     28.76 o 
   8   1   6      623.86      551.57      8.24 o 
   9   1   6      174.85      161.19      3.79 o 
  10   1   6       93.84       85.62      2.78 o 
  11   1   6      109.71      103.29      3.17 o 
  12   1   6       19.31       10.21      1.91 o 
  13   1   6       35.79       31.21      2.35 o 
  14   1   6        0.12       -1.30      1.80 o 
  15   1   6       35.05       41.47      5.98 o 
  16   1   6        0.46       -0.24      2.93 o 
  17   1   6       20.00       22.07      5.69 o 
  18   1   6        2.47       -1.09      4.77 o 
 -13   2   6        1.49        0.84      3.30 o 
 -12   2   6        2.19        0.90      3.20 o 
 -11   2   6        0.03        1.78      2.72 o 
 -10   2   6        8.61        5.34      2.49 o 
  -9   2   6       47.65       46.83      3.38 o 
  -8   2   6       41.71       31.00      2.72 o 
  -7   2   6      195.62      191.54      7.37 o 
  -6   2   6      126.18      120.59      3.23 o 
  -5   2   6      156.66      203.42      4.40 o 
  -4   2   6      334.77      322.32      4.56 o 
  -3   2   6     2997.62     3341.44     41.79 o 
  -2   2   6      537.45      664.62      8.16 o 
  -1   2   6      440.44      551.28      6.26 o 
   0   2   6      251.05      250.97      4.57 o 
   1   2   6     1203.91     1240.57     22.41 o 
   2   2   6       76.91       71.15      1.01 o 
   3   2   6     1151.55     1212.50     12.14 o 
   4   2   6     1808.54     1865.74     16.17 o 
   5   2   6      157.16      190.04      2.46 o 
   6   2   6      164.76      180.57      2.25 o 
   7   2   6      179.94      154.66      2.51 o 
   8   2   6      466.16      416.20      5.99 o 
   9   2   6       42.74       42.34      2.36 o 
  10   2   6       64.07       60.82      2.25 o 
  11   2   6       14.55       12.71      1.56 o 
  12   2   6        0.85        2.64      1.63 o 
  13   2   6       58.39       68.63      2.94 o 
  14   2   6       34.33       33.59      2.49 o 
  15   2   6       62.58       61.90      3.47 o 
  16   2   6        4.46        8.62      2.89 o 
  17   2   6        0.95        8.04      4.93 o 
  18   2   6        0.01       -3.58      4.95 o 
 -13   3   6       21.88       18.53      3.82 o 
 -12   3   6       12.10       10.51      3.28 o 
 -11   3   6       18.07       17.98      3.22 o 
 -10   3   6       57.96       50.11      3.85 o 
  -9   3   6      129.02      122.02      5.00 o 
  -8   3   6      191.26      195.54      7.98 o 
  -7   3   6       56.75       60.36      3.14 o 
  -6   3   6      698.85      684.55     12.06 o 
  -5   3   6      398.16      402.97      7.00 o 
  -4   3   6      306.51      293.81      3.98 o 
  -3   3   6      268.73      241.96      3.76 o 
  -2   3   6      291.66      324.33      4.20 o 
  -1   3   6      323.40      408.52      4.72 o 
   0   3   6     1751.83     1929.61     69.25 o 
   1   3   6      603.50      672.75     23.14 o 
   2   3   6      150.04      170.41      5.45 o 
   3   3   6     1306.04     1422.00     14.13 o 
   4   3   6     3117.40     3322.20     29.69 o 
   5   3   6      259.39      278.45      3.27 o 
   6   3   6       25.12       31.10      0.93 o 
   7   3   6      350.94      439.19      5.05 o 
   8   3   6        9.62        9.78      0.91 o 
   9   3   6        4.04        4.89      0.97 o 
  10   3   6       42.57       47.79      1.82 o 
  11   3   6        3.72        4.70      1.37 o 
  12   3   6        2.57        3.59      1.50 o 
  13   3   6        6.70        4.21      1.97 o 
  14   3   6        0.82       -1.56      1.69 o 
  15   3   6        1.58       -1.75      2.00 o 
  16   3   6        0.17       -1.33      2.53 o 
  17   3   6       28.44       35.89      3.93 o 
  18   3   6        3.94       -4.38      4.73 o 
 -13   4   6       15.76       16.12      3.82 o 
 -12   4   6       21.86       22.22      3.68 o 
 -11   4   6       16.21       22.42      3.47 o 
 -10   4   6      111.47      117.53     10.73 o 
  -9   4   6       13.02       13.28      3.72 o 
  -8   4   6      101.74       96.44      4.45 o 
  -7   4   6       49.31       53.37      3.77 o 
  -6   4   6       28.39       31.27      2.63 o 
  -5   4   6      165.68      168.02      3.13 o 
  -4   4   6       60.04       70.54      2.27 o 
  -3   4   6       11.88       15.27      1.23 o 
  -2   4   6      200.22      202.66      4.14 o 
  -1   4   6      188.10      206.09      2.72 o 
   0   4   6     1377.94     1517.67     27.33 o 
   1   4   6      416.07      457.95     16.60 o 
   2   4   6      643.81      633.90     16.10 o 
   3   4   6        8.05        9.13      0.54 o 
   4   4   6      612.49      633.03      7.00 o 
   5   4   6      409.67      385.98      3.89 o 
   6   4   6     1499.35     1683.50     16.13 o 
   7   4   6      808.78      822.77      8.69 o 
   8   4   6      268.89      283.53      3.86 o 
   9   4   6        2.62        9.51      1.41 o 
  10   4   6       27.87       25.42      1.47 o 
  11   4   6      159.88      166.25      3.49 o 
  12   4   6       24.51       27.23      1.74 o 
  13   4   6       31.08       35.86      2.45 o 
  14   4   6      114.53      120.43      3.43 o 
  15   4   6       18.01       22.63      2.58 o 
  16   4   6        0.95        0.84      2.63 o 
  17   4   6        8.90        8.52      3.13 o 
  18   4   6        2.60        1.34      4.62 o 
 -12   5   6       21.27       19.64      3.80 o 
 -11   5   6        3.39        2.28      2.88 o 
 -10   5   6        8.04        8.69      2.96 o 
  -9   5   6      125.51      127.46      7.61 o 
  -8   5   6       17.41       18.68      2.66 o 
  -7   5   6       49.02       41.78      3.03 o 
  -6   5   6        0.87        1.20      2.14 o 
  -5   5   6       13.56       14.41      1.45 o 
  -4   5   6       34.41       32.41      1.29 o 
  -3   5   6       78.68       96.86      2.11 o 
  -2   5   6      178.70      156.39      2.48 o 
  -1   5   6       43.37       51.29      1.17 o 
   0   5   6     3594.17     3962.20     45.67 o 
   1   5   6      559.57      621.59     11.59 o 
   2   5   6      431.20      499.66      8.49 o 
   3   5   6      490.20      524.06      5.72 o 
   4   5   6      125.62      139.44      1.97 o 
   5   5   6        7.03        9.88      0.50 o 
   6   5   6      617.97      600.05      7.29 o 
   7   5   6      468.27      579.93      7.09 o 
   8   5   6     1075.68     1092.42     12.00 o 
   9   5   6      646.59      621.69      8.50 o 
  10   5   6      346.87      370.61      5.65 o 
  11   5   6      184.62      181.06      3.67 o 
  12   5   6      910.74      905.78     12.18 o 
  13   5   6      120.96      117.02      3.15 o 
  14   5   6       15.19       19.94      1.78 o 
  15   5   6       19.22       17.37      2.45 o 
  16   5   6       27.12       31.23      4.56 o 
  17   5   6        5.86        2.08      3.40 o 
  18   5   6       10.54        6.24      4.69 o 
  19   5   6        2.41        1.59      7.00 o 
 -12   6   6       17.08       16.73      3.65 o 
 -11   6   6        0.05        0.44      2.97 o 
 -10   6   6       62.16       66.03      4.47 o 
  -9   6   6       26.17       26.60      3.18 o 
  -8   6   6       24.48       28.58      2.98 o 
  -7   6   6       87.33       83.33      3.40 o 
  -6   6   6      620.36      609.55     13.08 o 
  -5   6   6       43.08       32.38      2.52 o 
  -4   6   6        0.87        0.18      0.90 o 
  -3   6   6      422.34      428.92      6.11 o 
  -2   6   6      116.93      139.16      2.66 o 
  -1   6   6      249.31      219.69      3.41 o 
   0   6   6     2572.84     2760.61     31.89 o 
   1   6   6     2625.69     2936.00     31.69 o 
   2   6   6     2603.25     2827.64     30.93 o 
   3   6   6      925.25     1020.79     11.55 o 
   4   6   6      282.77      293.36      3.41 o 
   5   6   6       41.59       30.06      1.04 o 
   6   6   6        3.21        5.75      0.53 o 
   7   6   6        3.33        1.43      0.45 o 
   8   6   6      667.42      664.58      7.69 o 
   9   6   6       49.43       49.61      1.55 o 
  10   6   6      206.52      185.84      3.29 o 
  11   6   6      771.18      752.30     10.20 o 
  12   6   6       45.24       47.75      2.97 o 
  13   6   6      134.71      115.95      4.05 o 
  14   6   6      154.74      156.19      6.19 o 
  15   6   6        0.19       -0.90      1.92 o 
  16   6   6        0.00       -1.52      2.13 o 
  17   6   6        0.50        2.35      3.34 o 
  18   6   6        0.32        5.56      6.60 o 
  19   6   6        0.36        4.97     11.53 o 
 -12   7   6        2.20        2.00      3.37 o 
 -11   7   6        0.58        0.07      3.08 o 
 -10   7   6      112.47      112.99      4.85 o 
  -9   7   6       63.63       62.10      3.69 o 
  -8   7   6      113.80      110.81      3.90 o 
  -7   7   6        3.10        4.37      1.72 o 
  -6   7   6      124.67      126.24      5.27 o 
  -5   7   6        5.57        8.44      1.83 o 
  -4   7   6      451.32      426.73      8.31 o 
  -3   7   6       19.17       17.13      1.35 o 
  -2   7   6       37.98       34.70      1.31 o 
  -1   7   6      520.97      534.98      7.45 o 
   0   7   6       89.19       77.04      1.78 o 
   1   7   6     1848.59     1942.19     23.06 o 
   2   7   6      123.37      184.78      2.76 o 
   3   7   6      718.12      893.03     10.95 o 
   4   7   6       34.67       60.83      1.32 o 
   5   7   6      209.54      230.76      2.72 o 
   6   7   6       48.56       49.31      1.26 o 
   7   7   6       24.98       27.29      1.04 o 
   8   7   6       52.37       59.26      1.56 o 
   9   7   6      174.87      193.46      3.10 o 
  10   7   6       49.08       45.62      1.68 o 
  11   7   6      658.30      617.60      8.13 o 
  12   7   6      548.34      535.80      7.87 o 
  13   7   6        2.28        2.61      1.57 o 
  14   7   6      127.51      137.58      4.49 o 
  15   7   6        4.19        7.25      2.19 o 
  16   7   6       12.90       13.39      2.53 o 
  17   7   6       26.43       29.65      4.05 o 
  18   7   6       39.29       38.78      6.58 o 
  19   7   6        6.43       14.15      5.34 o 
 -11   8   6        0.11       -3.33      3.68 o 
 -10   8   6        0.02        1.90      3.03 o 
  -9   8   6       56.80       58.89      4.36 o 
  -8   8   6       39.35       32.78      2.91 o 
  -7   8   6        1.52        0.74      2.78 o 
  -6   8   6        0.01        0.52      2.09 o 
  -5   8   6       27.67       21.78      2.66 o 
  -4   8   6      273.33      256.49      7.08 o 
  -3   8   6      235.54      215.53      5.20 o 
  -2   8   6       16.48       12.62      1.20 o 
  -1   8   6      692.57      704.68      9.54 o 
   0   8   6     1187.40     1265.83     15.22 o 
   1   8   6      281.97      277.59      3.79 o 
   2   8   6       26.02       35.05      1.37 o 
   3   8   6      245.51      228.34      3.80 o 
   4   8   6      337.16      368.00      4.60 o 
   5   8   6      521.27      573.25      6.84 o 
   6   8   6      552.64      654.70      8.38 o 
   7   8   6      304.57      339.58      4.61 o 
   8   8   6        0.42       -0.46      0.70 o 
   9   8   6      863.93      863.55      9.87 o 
  10   8   6      586.56      588.79      7.65 o 
  11   8   6       66.02       65.17      2.06 o 
  12   8   6      653.26      656.01     10.48 o 
  13   8   6      158.00      150.81      4.10 o 
  14   8   6       88.27       75.02      3.38 o 
  15   8   6       29.93       25.98      2.61 o 
  16   8   6       57.95       63.32      3.58 o 
  17   8   6       14.72       10.54      3.51 o 
  18   8   6       20.35       12.81      3.85 o 
  19   8   6        0.08        7.94      4.93 o 
 -10   9   6       14.37        8.09      3.38 o 
  -9   9   6        4.36        4.03      2.61 o 
  -8   9   6        0.00       -2.18      2.18 o 
  -7   9   6        1.95       -2.41      2.41 o 
  -6   9   6        9.17        2.94      2.39 o 
  -5   9   6       56.77       55.24      5.91 o 
  -4   9   6      464.54      432.12      9.12 o 
  -3   9   6      202.98      201.17      5.38 o 
  -2   9   6      138.87      131.63      3.32 o 
  -1   9   6      762.95      746.20      9.88 o 
   0   9   6       90.73      109.25      3.75 o 
   1   9   6        2.17       -0.21      0.74 o 
   2   9   6      846.40      959.17     11.23 o 
   3   9   6      651.32      689.74      7.36 o 
   4   9   6       87.82       56.78      1.36 o 
   5   9   6      453.96      452.06      5.65 o 
   6   9   6      297.34      292.91      6.48 o 
   7   9   6       27.93       26.85      1.33 o 
   8   9   6      457.33      444.78      9.55 o 
   9   9   6      854.83      882.79     10.78 o 
  10   9   6      391.88      388.38      6.04 o 
  11   9   6        4.56        2.65      1.66 o 
  12   9   6        2.50       -1.13      1.36 o 
  13   9   6      240.50      249.97      5.98 o 
  14   9   6      275.04      277.74      6.59 o 
  15   9   6       21.94       20.82      2.50 o 
  16   9   6        2.55        1.13      2.41 o 
  17   9   6        0.00       -3.21      3.21 o 
  18   9   6        3.87        7.07      3.78 o 
  19   9   6        0.52       -4.32      4.32 o 
 -10  10   6        3.04        0.27      3.24 o 
  -9  10   6        9.92        6.82      2.55 o 
  -8  10   6        2.65        3.82      2.63 o 
  -7  10   6       16.52       17.66      2.83 o 
  -6  10   6        0.14       -2.13      2.13 o 
  -5  10   6      165.25      165.85      5.42 o 
  -4  10   6       30.81       31.34      3.23 o 
  -3  10   6       73.39       68.84      3.24 o 
  -2  10   6       11.26        9.52      1.91 o 
  -1  10   6      548.53      535.50     10.72 o 
   0  10   6      850.07      826.98     13.23 o 
   1  10   6       67.27       69.51      2.05 o 
   2  10   6       23.56       27.03      1.96 o 
   3  10   6       72.63       65.06      1.49 o 
   4  10   6      469.92      498.72      5.86 o 
   5  10   6     1496.04     1531.42     19.50 o 
   6  10   6     1501.85     1586.63     17.96 o 
   7  10   6      391.50      369.34      7.59 o 
   8  10   6      323.27      311.59      5.34 o 
   9  10   6       12.30        6.20      1.25 o 
  10  10   6       33.02       26.66      1.68 o 
  11  10   6      104.85      103.83      2.95 o 
  12  10   6       10.93       12.16      1.60 o 
  13  10   6       64.50       51.67      3.28 o 
  14  10   6       45.01       52.78      3.10 o 
  15  10   6        0.67       -0.96      2.33 o 
  16  10   6        0.14       -2.03      2.48 o 
  17  10   6        0.49        3.19      3.38 o 
  18  10   6        7.37        5.04      3.71 o 
  19  10   6        2.58        0.63      4.81 o 
  -9  11   6        0.01        4.61      2.84 o 
  -8  11   6        2.27       -0.06      2.72 o 
  -7  11   6        2.32        1.50      2.58 o 
  -6  11   6        0.44       -1.12      2.32 o 
  -5  11   6       40.57       42.96      3.24 o 
  -4  11   6      109.35      118.68      7.91 o 
  -3  11   6        0.25        1.84      1.93 o 
  -2  11   6       39.14       37.38      3.00 o 
  -1  11   6      330.15      327.43      7.37 o 
   0  11   6        4.79        5.38      1.95 o 
   1  11   6      128.85      106.95      2.51 o 
   2  11   6      436.36      408.72      5.57 o 
   3  11   6      147.14      135.28      2.45 o 
   4  11   6        5.05        5.69      0.85 o 
   5  11   6        0.26        0.74      0.78 o 
   6  11   6      926.61      945.25     12.00 o 
   7  11   6      610.91      608.53     10.59 o 
   8  11   6       27.09       28.14      1.72 o 
   9  11   6      114.92      117.16      3.17 o 
  10  11   6       88.08       81.60      2.58 o 
  11  11   6        0.17        0.68      1.29 o 
  12  11   6        9.86        3.89      1.63 o 
  13  11   6        0.00       -1.51      1.62 o 
  14  11   6       66.61       57.20      4.16 o 
  15  11   6        0.19       -0.28      2.38 o 
  16  11   6       10.02       15.19      3.05 o 
  17  11   6       19.94       23.41      4.09 o 
  18  11   6        0.00        0.18      3.53 o 
  -8  12   6        4.08        4.35      3.06 o 
  -7  12   6        4.50        2.78      3.23 o 
  -6  12   6        0.87        0.55      2.52 o 
  -5  12   6       10.12        6.56      2.61 o 
  -4  12   6        0.44        3.01      2.29 o 
  -3  12   6       33.54       26.72      2.71 o 
  -2  12   6       16.14       14.63      3.16 o 
  -1  12   6       27.60       24.03      3.13 o 
   0  12   6       35.26       25.44      2.34 o 
   1  12   6      357.99      322.00      7.22 o 
   2  12   6       70.56       60.35      4.10 o 
   3  12   6       28.67       29.43      1.37 o 
   4  12   6        1.31       -0.92      0.92 o 
   5  12   6     1204.21     1261.99     25.33 o 
   6  12   6     1263.52     1269.10     15.86 o 
   7  12   6      606.13      575.66      8.68 o 
   8  12   6      417.99      387.65      7.22 o 
   9  12   6       44.83       39.41      2.07 o 
  10  12   6       36.95       29.86      1.97 o 
  11  12   6      276.90      244.70      5.17 o 
  12  12   6       63.76       71.41      3.03 o 
  13  12   6       32.10       26.07      2.47 o 
  14  12   6       13.63       20.34      2.66 o 
  15  12   6        0.15        2.58      2.90 o 
  16  12   6       24.89       28.12      3.36 o 
  17  12   6        0.18        2.62      4.17 o 
  18  12   6        0.02        2.89      3.81 o 
  -8  13   6        2.29        0.32      4.22 o 
  -7  13   6       21.36       22.17      4.34 o 
  -6  13   6       10.37        8.65      3.05 o 
  -5  13   6        0.03        1.21      2.63 o 
  -4  13   6      192.43      193.85      6.27 o 
  -3  13   6       64.79       73.27      3.98 o 
  -2  13   6        3.36       -0.42      2.83 o 
  -1  13   6      195.55      166.56      5.31 o 
   0  13   6       47.14       46.81      2.96 o 
   1  13   6      212.74      203.17      5.63 o 
   2  13   6      234.09      223.38      6.51 o 
   3  13   6      648.67      644.89     11.89 o 
   4  13   6       62.12       61.05      2.86 o 
   5  13   6        1.35       -0.79      1.62 o 
   6  13   6      815.57      820.23     14.57 o 
   7  13   6      397.09      387.82      8.44 o 
   8  13   6      385.48      379.71      8.68 o 
   9  13   6       50.19       49.44      3.54 o 
  10  13   6       61.49       58.69      3.20 o 
  11  13   6      230.03      210.57      5.34 o 
  12  13   6      125.42      113.50      3.97 o 
  13  13   6       77.44       80.65      3.46 o 
  14  13   6       55.70       58.58      3.23 o 
  15  13   6       43.50       39.49      3.43 o 
  16  13   6       34.54       42.72      5.38 o 
  17  13   6        3.47        6.70      4.03 o 
  18  13   6        3.41        3.62      3.95 o 
  -7  14   6        0.51       -3.49      4.03 o 
  -6  14   6        4.53        3.92      3.41 o 
  -5  14   6       76.89       86.60      4.70 o 
  -4  14   6       80.83       80.88      4.39 o 
  -3  14   6       31.60       26.64      5.25 o 
  -2  14   6       85.77       84.56      4.67 o 
  -1  14   6      195.35      183.91      5.82 o 
   0  14   6        0.53       -1.88      1.88 o 
   1  14   6       25.47       25.39      2.79 o 
   2  14   6      222.37      225.78     10.88 o 
   3  14   6       74.15       76.50      3.85 o 
   4  14   6      557.94      528.32     12.06 o 
   5  14   6      112.64      115.29      4.16 o 
   6  14   6       53.02       48.38      2.82 o 
   7  14   6       49.62       42.38      2.75 o 
   8  14   6        6.52        6.34      1.97 o 
   9  14   6       20.42       16.93      2.35 o 
  10  14   6      170.49      144.60      4.93 o 
  11  14   6        8.79        9.49      2.02 o 
  12  14   6       40.09       32.61      2.58 o 
  13  14   6        0.29       -1.59      2.11 o 
  14  14   6        9.69       10.84      2.43 o 
  15  14   6        2.37        3.14      2.69 o 
  16  14   6        5.86        3.84      2.96 o 
  17  14   6       10.36       19.07      4.33 o 
  18  14   6        0.00       -4.29      4.29 o 
  -6  15   6        8.02        4.97      4.48 o 
  -5  15   6       17.55       18.31      3.42 o 
  -4  15   6       60.56       70.36      4.48 o 
  -3  15   6        1.13       -1.31      2.53 o 
  -2  15   6       57.01       58.70      3.79 o 
  -1  15   6      312.75      319.80      9.19 o 
   0  15   6       44.66       40.88      3.55 o 
   1  15   6       35.40       31.33      3.21 o 
   2  15   6       24.91       26.82      2.99 o 
   3  15   6       33.12       35.20      3.15 o 
   4  15   6        2.26       -1.08      2.20 o 
   5  15   6        9.58        7.65      2.92 o 
   6  15   6       10.02        8.80      2.51 o 
   7  15   6       76.69       79.46      3.96 o 
   8  15   6      136.88      132.77      4.74 o 
   9  15   6      129.82      138.76      4.86 o 
  10  15   6        0.16        3.69      2.15 o 
  11  15   6       30.38       26.86      3.82 o 
  12  15   6        0.05        0.10      1.88 o 
  13  15   6       16.41       12.10      2.36 o 
  14  15   6       23.62       26.52      3.33 o 
  15  15   6       10.53       11.37      3.03 o 
  16  15   6       20.14       18.38      4.45 o 
  17  15   6        5.71        9.41      4.12 o 
  -5  16   6        0.25       -4.12      4.12 o 
  -4  16   6       11.39       14.49      3.80 o 
  -3  16   6        2.20        0.43      2.85 o 
  -2  16   6        0.00        1.56      2.96 o 
  -1  16   6       42.89       38.39      3.95 o 
   0  16   6       72.98       70.87      4.49 o 
   1  16   6       25.06       20.01      3.11 o 
   2  16   6       41.55       40.98      3.52 o 
   3  16   6        4.24        2.46      2.52 o 
   4  16   6        0.05       -1.93      2.65 o 
   5  16   6       25.03       25.55      4.36 o 
   6  16   6       11.11       12.32      2.86 o 
   7  16   6      245.89      255.49      8.07 o 
   8  16   6      102.39       87.31      4.77 o 
   9  16   6       35.25       28.98      2.88 o 
  10  16   6      133.16      131.30     12.53 o 
  11  16   6       12.65       10.55      2.58 o 
  12  16   6        4.64        6.77      2.28 o 
  13  16   6       13.92       14.40      2.76 o 
  14  16   6        0.21        1.88      2.66 o 
  15  16   6        0.00        2.03      2.90 o 
  16  16   6        6.25        3.94      3.77 o 
  17  16   6        6.41       -4.68      5.39 o 
  -3  17   6        5.84        2.65      3.60 o 
  -2  17   6       58.66       69.50      5.22 o 
  -1  17   6        5.48        5.19      3.17 o 
   0  17   6        6.88        6.20      6.83 o 
   1  17   6       34.71       46.04      4.04 o 
   2  17   6       23.04       30.40      4.99 o 
   3  17   6        1.56        1.06      2.64 o 
   4  17   6       21.93       14.37      3.06 o 
   5  17   6       88.42       89.48      4.88 o 
   6  17   6        0.50       -1.36      2.52 o 
   7  17   6        3.54        0.31      2.79 o 
   8  17   6       36.83       39.31      3.74 o 
   9  17   6       13.46        9.56      3.04 o 
  10  17   6       11.54       14.38      3.27 o 
  11  17   6       10.12        6.43      3.26 o 
  12  17   6        3.12       12.04      2.79 o 
  13  17   6        2.29       -1.35      2.58 o 
  14  17   6       15.25       16.69      4.00 o 
  15  17   6       20.11       19.17      4.07 o 
  16  17   6        0.54        3.28      4.88 o 
  -2  18   6        0.17        1.06      3.56 o 
  -1  18   6       75.65       88.39      5.68 o 
   0  18   6       35.08       48.28      4.51 o 
   1  18   6       45.56       51.42      6.45 o 
   2  18   6       96.69      108.05      5.73 o 
   3  18   6       31.24       33.60      3.96 o 
   4  18   6        0.08       -2.31      2.85 o 
   5  18   6       42.68       39.28      4.06 o 
   6  18   6        2.45        0.39      3.16 o 
   7  18   6      103.48       95.17      5.33 o 
   8  18   6        0.04       -2.79      2.79 o 
   9  18   6       40.05       46.14      4.30 o 
  10  18   6        0.95        0.60      2.93 o 
  11  18   6        4.66        2.39      3.89 o 
  12  18   6       37.98       40.29      6.27 o 
  13  18   6        6.36       11.01      3.80 o 
  14  18   6        1.80       -0.48      3.44 o 
  15  18   6       10.51       11.57      5.14 o 
   0  19   6       10.61       11.40      3.89 o 
   1  19   6       12.91       15.62      3.74 o 
   2  19   6        1.35        3.97      3.38 o 
   3  19   6       26.59       37.97      4.32 o 
   4  19   6        4.70        6.19      3.40 o 
   5  19   6       23.98       33.90      4.15 o 
   6  19   6       70.88       79.27      5.27 o 
   7  19   6        8.82        5.09      3.22 o 
   8  19   6        8.03       11.87      3.51 o 
   9  19   6        0.04       -0.09      2.99 o 
  10  19   6        4.76        4.23      3.37 o 
  11  19   6        0.00       -2.22      3.22 o 
  12  19   6        0.02       -1.39      3.49 o 
  13  19   6        4.29        6.50      3.87 o 
  14  19   6       35.76       36.36      5.80 o 
   2  20   6       13.69       19.51      4.05 o 
   3  20   6        0.80        2.15      3.50 o 
   4  20   6        5.00       13.52      3.85 o 
   5  20   6       49.88       57.60      4.95 o 
   6  20   6       15.26       12.52      3.80 o 
   7  20   6       44.08       44.00      4.63 o 
   8  20   6       23.13       20.28      3.98 o 
   9  20   6        0.67       -3.20      3.20 o 
  10  20   6        2.80        0.99      3.52 o 
  11  20   6        5.64       -3.04      3.49 o 
  12  20   6        8.75       11.35      3.93 o 
   5  21   6        6.49        1.26      3.95 o 
   6  21   6        2.20       -0.53      3.42 o 
   7  21   6       14.26       17.97      4.10 o 
   8  21   6       33.51       38.06      4.73 o 
   9  21   6       17.45       18.12      4.24 o 
  10  21   6        0.44        1.17      6.33 o 
  -6 -15   7       14.16        9.47      5.36 o 
  -5 -15   7       12.54        7.57      5.26 o 
  -4 -15   7       11.50       16.06      4.25 o 
  -3 -15   7        4.25        5.66      4.19 o 
  -2 -15   7        2.61       -4.01      4.01 o 
  -1 -15   7        1.85        1.56      3.29 o 
   0 -15   7        0.74       -2.14      3.27 o 
   1 -15   7        1.14       -0.59      3.42 o 
   2 -15   7        3.91       10.00      5.68 o 
  -8 -14   7        0.79        7.89      3.84 o 
  -7 -14   7       20.28       35.27      4.84 o 
  -6 -14   7       37.60       63.47      5.51 o 
  -5 -14   7       18.32       17.47      3.72 o 
  -4 -14   7        0.48        0.48      3.13 o 
  -3 -14   7        4.44        3.88      4.15 o 
  -2 -14   7        4.40        1.99      2.71 o 
  -1 -14   7       25.87       31.77      3.86 o 
   0 -14   7        6.56        6.85      3.22 o 
   1 -14   7        0.65        2.81      3.65 o 
   2 -14   7        0.53       -2.66      3.37 o 
   3 -14   7        0.02       -1.05      3.69 o 
   4 -14   7        0.05        6.64      4.98 o 
   5 -14   7        4.59       10.38      5.65 o 
  -9 -13   7        1.89       -4.31      4.31 o 
  -8 -13   7        5.85        5.36      3.58 o 
  -7 -13   7        0.02        4.80      3.61 o 
  -6 -13   7        0.16       -0.36      3.34 o 
  -5 -13   7        0.05       -0.96      2.92 o 
  -4 -13   7       50.03       48.46      4.03 o 
  -3 -13   7        9.24       10.12      2.91 o 
  -2 -13   7        0.12       -2.34      2.34 o 
  -1 -13   7        9.13       14.93      2.80 o 
   0 -13   7       25.32       21.55      3.44 o 
   1 -13   7       36.50       45.92      4.42 o 
   2 -13   7        6.76        5.96      3.64 o 
   3 -13   7       12.44       17.70      4.13 o 
   4 -13   7       52.61       59.41      5.46 o 
   5 -13   7       59.85       62.30      5.51 o 
   6 -13   7       11.70        6.84      5.44 o 
   7 -13   7       14.55       14.99      8.32 o 
 -10 -12   7        0.00       -1.02      4.46 o 
  -9 -12   7       16.95       21.11      4.93 o 
  -8 -12   7       24.44       22.33      5.05 o 
  -7 -12   7       45.83       61.41      5.74 o 
  -6 -12   7       25.38       20.57      3.31 o 
  -5 -12   7       86.99       86.14      4.70 o 
  -4 -12   7       34.08       38.77      3.58 o 
  -3 -12   7        0.19        1.86      2.19 o 
  -2 -12   7       46.18       57.27      4.22 o 
  -1 -12   7      156.75      170.45      5.64 o 
   0 -12   7       38.56       30.85      3.46 o 
   1 -12   7        5.12        2.62      2.79 o 
   2 -12   7       39.92       53.33      4.09 o 
   3 -12   7      117.99      130.86      5.68 o 
   4 -12   7       37.82       55.34      5.13 o 
   5 -12   7        1.92        9.36      4.00 o 
   6 -12   7       13.94       19.31      4.50 o 
   7 -12   7        0.12       -4.87      4.87 o 
   8 -12   7        0.16        3.40      6.92 o 
 -11 -11   7        0.04       -1.75      3.37 o 
 -10 -11   7       17.34       15.39      3.67 o 
  -9 -11   7        2.60       -1.68      3.10 o 
  -8 -11   7       13.81        6.54      3.35 o 
  -7 -11   7       98.48       79.67      5.15 o 
  -6 -11   7       42.20       56.91      4.01 o 
  -5 -11   7       60.12       61.79      4.65 o 
  -4 -11   7       41.64       39.92      2.81 o 
  -3 -11   7       59.54       61.79      3.32 o 
  -2 -11   7      116.02      101.92      5.68 o 
  -1 -11   7      173.99      170.18      6.92 o 
   0 -11   7      247.73      262.15      8.47 o 
   1 -11   7       11.59        2.77      2.24 o 
   2 -11   7        0.15       -2.05      2.05 o 
   3 -11   7        3.25        1.13      2.25 o 
   4 -11   7       24.54       26.01      4.42 o 
   5 -11   7        7.82        5.43      3.35 o 
   6 -11   7       32.61       32.59      4.48 o 
   7 -11   7       19.01       17.18      4.12 o 
   8 -11   7        2.39       -4.39      4.83 o 
   9 -11   7        1.46        8.13      5.45 o 
 -12 -10   7        7.41        7.74      4.37 o 
 -11 -10   7        0.61        0.60      3.34 o 
 -10 -10   7       83.70       92.44      5.81 o 
  -9 -10   7      103.43      120.67      9.77 o 
  -8 -10   7        0.30        0.29      3.59 o 
  -7 -10   7       40.35       44.36      4.05 o 
  -6 -10   7       93.02       88.38      4.88 o 
  -5 -10   7        1.93        1.69      2.35 o 
  -4 -10   7        8.75       13.17      2.12 o 
  -3 -10   7        7.57        8.32      1.82 o 
  -2 -10   7      140.66      127.79      3.88 o 
  -1 -10   7        0.45        0.88      1.89 o 
   0 -10   7        4.16        5.43      2.03 o 
   1 -10   7        1.23        2.21      2.03 o 
   2 -10   7        8.66        7.90      2.61 o 
   3 -10   7       22.65       22.08      2.59 o 
   4 -10   7       41.89       50.24      3.27 o 
   5 -10   7       30.21       32.15      3.04 o 
   6 -10   7       13.76       11.56      2.74 o 
   7 -10   7        7.59        3.71      2.96 o 
   8 -10   7        1.01        2.02      3.53 o 
   9 -10   7        0.03       -0.42      4.93 o 
  10 -10   7        5.35       12.03      5.17 o 
 -12  -9   7        0.41       -3.11      3.11 o 
 -11  -9   7        0.80       -0.90      3.01 o 
 -10  -9   7        0.09        1.51      2.98 o 
  -9  -9   7       12.75       21.28      3.63 o 
  -8  -9   7       12.37       16.44      3.25 o 
  -7  -9   7       43.90       41.87      3.88 o 
  -6  -9   7       63.26       54.21      3.52 o 
  -5  -9   7       65.01       67.27      3.04 o 
  -4  -9   7        0.02        1.10      1.67 o 
  -3  -9   7       97.10       73.77      2.93 o 
  -2  -9   7       57.98       64.83      3.71 o 
  -1  -9   7      729.76      668.22     11.58 o 
   0  -9   7       94.70       79.42      3.40 o 
   1  -9   7       15.27       13.99      2.14 o 
   2  -9   7       96.90      103.33      3.83 o 
   3  -9   7        1.51       -1.67      1.83 o 
   4  -9   7        0.13        0.52      1.90 o 
   5  -9   7       66.52       64.63      3.44 o 
   6  -9   7       44.14       48.26      3.24 o 
   7  -9   7       14.79       13.95      3.11 o 
   8  -9   7       10.97       12.06      3.69 o 
   9  -9   7       28.02       36.21      4.30 o 
  10  -9   7        0.04        6.74      3.78 o 
  11  -9   7        1.01       -2.00      4.73 o 
 -12  -8   7        0.49       -3.60      3.68 o 
 -11  -8   7       23.99       21.23      3.76 o 
 -10  -8   7       70.06       76.19      4.92 o 
  -9  -8   7       26.03       26.70      3.63 o 
  -8  -8   7       70.43       64.34      5.83 o 
  -7  -8   7      222.70      252.42      8.00 o 
  -6  -8   7      631.67      615.56     12.32 o 
  -5  -8   7        6.76        9.37      1.86 o 
  -4  -8   7      165.19      148.58      4.34 o 
  -3  -8   7      213.79      229.44      4.51 o 
  -2  -8   7       16.72       23.30      1.90 o 
  -1  -8   7       56.70       60.66      2.29 o 
   0  -8   7      429.87      432.87      7.37 o 
   1  -8   7       99.55       87.53      3.03 o 
   2  -8   7       34.46       31.10      2.14 o 
   3  -8   7      191.50      196.49      4.67 o 
   4  -8   7       67.02       71.63      2.96 o 
   5  -8   7        0.35       -0.89      1.62 o 
   6  -8   7        1.38        0.05      1.89 o 
   7  -8   7        0.21        1.65      2.08 o 
   8  -8   7        3.48       -0.84      2.18 o 
   9  -8   7        0.43       -1.74      2.68 o 
  10  -8   7        5.45        6.03      3.23 o 
  11  -8   7        0.69        0.25      3.77 o 
  12  -8   7        7.28       10.42      5.21 o 
 -13  -7   7       14.32       15.29      3.90 o 
 -12  -7   7        2.69       -1.74      3.06 o 
 -11  -7   7        4.72        4.20      2.94 o 
 -10  -7   7      139.15      156.63      6.65 o 
  -9  -7   7      140.82      157.88      6.42 o 
  -8  -7   7       18.10       19.67      2.98 o 
  -7  -7   7       32.31       33.29      4.09 o 
  -6  -7   7       10.54       14.84      2.13 o 
  -5  -7   7       45.46       49.73      2.59 o 
  -4  -7   7        3.80        2.99      1.44 o 
  -3  -7   7      943.47      882.55     11.88 o 
  -2  -7   7       65.12       51.73      2.02 o 
  -1  -7   7      127.25      107.72      2.82 o 
   0  -7   7       86.26       73.01      2.54 o 
   1  -7   7       87.69       79.33      3.24 o 
   2  -7   7      228.61      230.43      4.77 o 
   3  -7   7       32.41       26.34      1.96 o 
   4  -7   7       23.09       18.07      1.90 o 
   5  -7   7      329.62      327.95      6.32 o 
   6  -7   7       95.87       91.57      3.49 o 
   7  -7   7       53.82       47.52      2.68 o 
   8  -7   7        2.23        1.88      2.63 o 
   9  -7   7        0.51       -0.68      2.13 o 
  10  -7   7       12.30       14.48      3.07 o 
  11  -7   7        0.09       -2.72      2.72 o 
  12  -7   7       33.47       34.71      6.13 o 
  13  -7   7        2.17       -1.75      6.35 o 
 -13  -6   7       20.12       30.64      4.25 o 
 -12  -6   7        2.27        9.34      3.43 o 
 -11  -6   7       13.04       13.52      3.35 o 
 -10  -6   7       66.32       63.63      4.39 o 
  -9  -6   7        0.62        3.24      2.54 o 
  -8  -6   7        2.22        3.36      2.33 o 
  -7  -6   7        1.59       -1.44      2.17 o 
  -6  -6   7      194.91      204.51      4.88 o 
  -5  -6   7      142.81      131.15      3.86 o 
  -4  -6   7      150.52      135.04      3.53 o 
  -3  -6   7       21.06       25.58      1.63 o 
  -2  -6   7        1.40       -0.92      0.92 o 
  -1  -6   7       28.48       25.16      1.51 o 
   0  -6   7      103.46       92.87      2.52 o 
   1  -6   7       35.80       47.36      2.04 o 
   2  -6   7      280.07      292.38      5.35 o 
   3  -6   7      181.29      171.52      3.57 o 
   4  -6   7      313.91      325.80      7.19 o 
   5  -6   7      527.80      520.11      9.30 o 
   6  -6   7      963.64      913.20     13.54 o 
   7  -6   7      399.46      403.79      7.37 o 
   8  -6   7       49.52       38.27      2.50 o 
   9  -6   7        3.34       -0.20      1.92 o 
  10  -6   7        5.02        4.87      2.24 o 
  11  -6   7        6.91        7.10      2.92 o 
  12  -6   7        3.56       -0.49      2.93 o 
  13  -6   7       20.01       24.70      6.73 o 
  14  -6   7       12.50       11.50      5.54 o 
 -13  -5   7       23.88       34.84      5.71 o 
 -12  -5   7        1.49        5.31      3.12 o 
 -11  -5   7        0.20       -2.52      2.52 o 
 -10  -5   7        0.09        2.62      2.64 o 
  -9  -5   7       11.52        8.62      2.63 o 
  -8  -5   7       32.97       27.61      2.96 o 
  -7  -5   7      272.75      258.51      6.25 o 
  -6  -5   7      462.96      430.23      7.89 o 
  -5  -5   7      601.11      561.63      9.58 o 
  -4  -5   7       12.46       18.21      1.52 o 
  -3  -5   7      570.36      544.50      6.74 o 
  -2  -5   7      177.34      146.67      3.11 o 
  -1  -5   7      263.56      248.19      4.89 o 
   0  -5   7       25.91       20.74      1.22 o 
   1  -5   7      241.19      222.44      3.90 o 
   2  -5   7       16.15       20.67      1.37 o 
   3  -5   7      585.22      598.42      8.40 o 
   4  -5   7      134.76      141.88      3.30 o 
   5  -5   7       20.03       18.78      1.76 o 
   6  -5   7        5.50        5.15      1.69 o 
   7  -5   7       45.42       44.50      2.59 o 
   8  -5   7        0.72       -1.66      1.66 o 
   9  -5   7        3.11       -0.39      1.53 o 
  10  -5   7       10.00        7.98      2.22 o 
  11  -5   7       13.57        6.36      2.39 o 
  12  -5   7       12.49       13.33      3.70 o 
  13  -5   7        5.02       -0.32      3.08 o 
  14  -5   7       13.63       12.65      5.65 o 
  15  -5   7       11.30        8.13      5.48 o 
 -13  -4   7       47.51       54.48      4.77 o 
 -12  -4   7       13.43       18.14      5.86 o 
 -11  -4   7       35.06       41.39      3.94 o 
 -10  -4   7      144.05      130.93      6.78 o 
  -9  -4   7       65.11       63.75      3.94 o 
  -8  -4   7       41.20       40.50      3.27 o 
  -7  -4   7      313.83      297.90      8.11 o 
  -6  -4   7      480.21      481.64      8.47 o 
  -5  -4   7      109.23       93.92      3.89 o 
  -4  -4   7      250.34      237.75      5.33 o 
  -3  -4   7        0.68       -0.81      0.81 o 
  -2  -4   7      312.57      315.94      4.50 o 
  -1  -4   7       83.81       76.08      1.93 o 
   0  -4   7        0.01       -0.62      0.62 o 
   1  -4   7        1.40        0.82      0.71 o 
   2  -4   7        1.52        0.70      0.86 o 
   3  -4   7       59.58       55.27      1.83 o 
   4  -4   7       11.22        8.85      1.06 o 
   5  -4   7       24.52       24.07      1.73 o 
   6  -4   7     2679.97     2493.10     32.52 o 
   7  -4   7     1467.08     1428.12     19.63 o 
   8  -4   7        0.24       -1.47      1.47 o 
   9  -4   7       29.75       28.96      2.06 o 
  10  -4   7        8.70        6.86      1.84 o 
  11  -4   7        2.23        5.37      2.12 o 
  12  -4   7        0.05        2.10      2.20 o 
  13  -4   7        5.01       -2.47      2.81 o 
  14  -4   7        7.08        5.47      3.84 o 
  15  -4   7        4.60       10.03      5.36 o 
 -13  -3   7       32.01       31.29      4.11 o 
 -12  -3   7       19.97       17.83      3.48 o 
 -11  -3   7        3.96        1.15      2.73 o 
 -10  -3   7      124.94      120.28      5.48 o 
  -9  -3   7       74.96       72.86      6.46 o 
  -8  -3   7       23.68       18.79      2.71 o 
  -7  -3   7      312.78      301.92      7.97 o 
  -6  -3   7      446.92      412.88      7.42 o 
  -5  -3   7     1112.73     1136.31     14.21 o 
  -4  -3   7      613.54      616.51      7.29 o 
  -3  -3   7      442.49      432.11      5.62 o 
  -2  -3   7        3.76        1.28      0.90 o 
  -1  -3   7      993.36     1030.75     14.38 o 
   0  -3   7        1.43        0.22      0.64 o 
   1  -3   7       46.78       48.08      1.34 o 
   2  -3   7      275.59      335.48      4.98 o 
   3  -3   7        1.43        1.49      0.81 o 
   4  -3   7       41.14       29.07      1.47 o 
   5  -3   7       10.72       12.51      1.27 o 
   6  -3   7      311.32      318.20      5.60 o 
   7  -3   7      691.36      655.95      9.20 o 
   8  -3   7       30.57       22.51      1.88 o 
   9  -3   7      363.65      350.71      6.57 o 
  10  -3   7       21.48       17.17      1.98 o 
  11  -3   7        0.47       -0.44      1.54 o 
  12  -3   7       16.66       15.75      2.26 o 
  13  -3   7        9.99        6.03      2.44 o 
  14  -3   7       52.23       54.69      3.76 o 
  15  -3   7       22.47       25.94      4.67 o 
  16  -3   7        4.83        5.38      4.15 o 
 -13  -2   7        5.93        5.50      3.36 o 
 -12  -2   7        4.41        7.07      3.10 o 
 -11  -2   7        9.14        5.70      2.80 o 
 -10  -2   7        4.59        1.97      2.48 o 
  -9  -2   7        4.75        3.18      2.35 o 
  -8  -2   7        5.83        4.23      2.21 o 
  -7  -2   7       43.22       46.69      3.03 o 
  -6  -2   7      106.35      111.69      3.71 o 
  -5  -2   7       14.59       14.30      1.10 o 
  -4  -2   7      195.62      222.01      3.22 o 
  -3  -2   7       83.68       75.82      1.67 o 
  -2  -2   7        9.78       16.08      1.07 o 
  -1  -2   7      383.26      406.90      4.87 o 
   0  -2   7      133.25      112.86      2.38 o 
   1  -2   7      204.47      229.13      3.33 o 
   2  -2   7      700.19      792.17      8.82 o 
   3  -2   7      308.23      397.59      5.26 o 
   4  -2   7       22.31       22.46      0.99 o 
   5  -2   7      604.23      597.75      8.07 o 
   6  -2   7      903.05      891.45     10.77 o 
   7  -2   7      198.45      189.44      3.70 o 
   8  -2   7      648.79      599.29      8.61 o 
   9  -2   7       21.81       21.72      1.76 o 
  10  -2   7      206.71      198.32      4.42 o 
  11  -2   7       33.69       35.28      2.19 o 
  12  -2   7       54.08       61.79      2.76 o 
  13  -2   7       53.26       55.42      3.08 o 
  14  -2   7       63.81       72.81      5.48 o 
  15  -2   7       20.22       19.43      3.64 o 
  16  -2   7        1.91       -0.73      3.78 o 
 -13  -1   7        0.11       -1.14      3.09 o 
 -12  -1   7        4.11        2.00      2.87 o 
 -11  -1   7       48.95       46.69      3.91 o 
 -10  -1   7        9.23        9.13      2.70 o 
  -9  -1   7        1.93        1.33      2.24 o 
  -8  -1   7        2.72        6.38      2.18 o 
  -7  -1   7       95.72       94.53      4.15 o 
  -6  -1   7       90.16       79.82      3.09 o 
  -5  -1   7       34.04       33.75      1.37 o 
  -4  -1   7      110.14      120.50      2.03 o 
  -3  -1   7        8.32        8.43      0.64 o 
  -2  -1   7      407.22      434.22      4.86 o 
  -1  -1   7     1333.71     1448.83     15.24 o 
   0  -1   7      109.27      111.55      1.71 o 
   1  -1   7      331.52      417.41      4.60 o 
   2  -1   7     1011.86     1081.34     13.75 o 
   3  -1   7      409.87      438.46      5.20 o 
   4  -1   7      595.17      569.23      7.06 o 
   5  -1   7       16.98       23.63      1.08 o 
   6  -1   7     1810.30     1938.32     24.30 o 
   7  -1   7     1392.38     1391.83     17.25 o 
   8  -1   7       75.09       81.10      2.44 o 
   9  -1   7      178.44      186.02      4.22 o 
  10  -1   7        0.22        0.15      1.08 o 
  11  -1   7        9.66        4.94      1.67 o 
  12  -1   7        0.35        2.59      1.74 o 
  13  -1   7       26.08       22.18      2.57 o 
  14  -1   7       10.03       19.21      2.72 o 
  15  -1   7        6.04        5.42      2.90 o 
  16  -1   7        0.50       -4.06      4.06 o 
  17  -1   7        0.87       12.99      5.43 o 
 -13   0   7        7.50       12.54      3.57 o 
 -12   0   7       29.34       32.65      3.95 o 
 -11   0   7       17.04       12.35      3.45 o 
 -10   0   7        0.03       -0.39      3.15 o 
  -9   0   7      256.96      258.47      7.58 o 
  -8   0   7       43.83       37.42      2.95 o 
  -7   0   7       32.35       29.09      2.73 o 
  -6   0   7       39.16       37.67      2.48 o 
  -5   0   7       82.81       86.99      2.40 o 
  -4   0   7       18.14       24.46      1.15 o 
  -3   0   7      257.37      296.74      4.02 o 
  -2   0   7      640.42      640.48      6.76 o 
  -1   0   7        0.03        1.65      0.51 o 
   0   0   7     1139.18     1200.10     13.46 o 
   1   0   7       33.03       27.22      0.82 o 
   2   0   7      140.10      174.43      2.01 o 
   3   0   7      217.87      230.36      2.97 o 
   4   0   7     3256.00     3595.25     39.20 o 
   5   0   7        0.03       -0.40      0.43 o 
   6   0   7      633.58      720.36      9.31 o 
   7   0   7       32.90       25.59      1.41 o 
   8   0   7        0.03       -1.07      1.07 o 
   9   0   7        9.04        3.78      1.36 o 
  10   0   7        0.74       -1.60      1.60 o 
  11   0   7        0.71       -1.34      1.34 o 
  12   0   7       77.78       67.29      4.12 o 
  13   0   7       12.36       10.71      2.28 o 
  14   0   7       14.08       16.21      2.57 o 
  15   0   7        1.78       -1.14      2.63 o 
  16   0   7        3.11        4.66      3.69 o 
  17   0   7        0.03       -4.41      4.41 o 
 -13   1   7        5.26        1.68      3.18 o 
 -12   1   7        1.63       -2.69      2.88 o 
 -11   1   7       10.18       15.08      3.19 o 
 -10   1   7        9.57        5.28      2.58 o 
  -9   1   7        9.17        6.88      2.52 o 
  -8   1   7       60.59       45.61      3.14 o 
  -7   1   7       42.99       35.51      2.60 o 
  -6   1   7        6.48        4.53      1.70 o 
  -5   1   7        1.04       -0.59      0.91 o 
  -4   1   7        9.66        8.46      0.89 o 
  -3   1   7        1.53        1.02      0.61 o 
  -2   1   7      272.33      324.32      4.40 o 
  -1   1   7     1225.65     1376.26     16.30 o 
   0   1   7     4373.52     4847.71     49.37 o 
   1   1   7      936.74      975.65     10.29 o 
   2   1   7       15.96       18.77      0.89 o 
   3   1   7      654.17      700.55      7.65 o 
   4   1   7       84.60       87.46      1.48 o 
   5   1   7      100.47      126.69      1.97 o 
   6   1   7      188.97      197.43      3.09 o 
   7   1   7        1.11        3.20      0.95 o 
   8   1   7        8.95        1.58      0.98 o 
   9   1   7      409.61      419.46     10.12 o 
  10   1   7      189.77      184.05      4.07 o 
  11   1   7        0.37       -1.37      1.37 o 
  12   1   7      169.19      158.70      4.21 o 
  13   1   7       29.65       27.22      2.25 o 
  14   1   7       88.42       85.98      4.59 o 
  15   1   7       52.67       51.03      3.38 o 
  16   1   7        8.84        7.57      3.52 o 
  17   1   7       16.56       27.04      8.20 o 
  18   1   7        0.01       -4.91      4.91 o 
 -13   2   7        0.18        1.24      3.28 o 
 -12   2   7        1.23        0.20      3.03 o 
 -11   2   7        3.41        1.79      2.81 o 
 -10   2   7       37.23       41.39      3.61 o 
  -9   2   7       10.07        6.80      2.35 o 
  -8   2   7      112.93       96.46      4.27 o 
  -7   2   7      114.24       83.64      3.87 o 
  -6   2   7       44.06       35.67      2.51 o 
  -5   2   7       61.53       69.08      2.32 o 
  -4   2   7       29.67       31.45      1.35 o 
  -3   2   7      161.78      167.59      2.94 o 
  -2   2   7      390.86      400.51      4.86 o 
  -1   2   7      802.92      877.77      9.80 o 
   0   2   7     1368.16     1549.23     18.21 o 
   1   2   7       16.16       17.29      2.12 o 
   2   2   7      850.43      877.89      9.26 o 
   3   2   7     2057.71     2142.70     23.49 o 
   4   2   7      152.29      131.58      1.59 o 
   5   2   7     1615.67     1642.90     16.38 o 
   6   2   7       81.89       72.13      1.44 o 
   7   2   7        0.10       -0.56      0.56 o 
   8   2   7      342.43      314.89      4.66 o 
   9   2   7       13.00       14.66      1.34 o 
  10   2   7        0.54       -1.15      1.15 o 
  11   2   7       16.17       20.21      1.79 o 
  12   2   7      132.79      128.76      3.71 o 
  13   2   7        6.33        7.53      1.83 o 
  14   2   7       22.41       23.08      3.49 o 
  15   2   7        3.32        0.35      2.22 o 
  16   2   7       14.29       17.97      3.26 o 
  17   2   7       10.82       20.22      7.17 o 
  18   2   7       36.59       40.34      7.57 o 
 -13   3   7        0.83        1.22      4.03 o 
 -12   3   7        2.96        4.71      3.26 o 
 -11   3   7        6.77        8.43      3.70 o 
 -10   3   7        2.48       -0.17      2.42 o 
  -9   3   7       13.09       12.99      2.56 o 
  -8   3   7        0.19       -0.68      1.92 o 
  -7   3   7       57.04       45.59      3.15 o 
  -6   3   7      290.78      263.18      6.73 o 
  -5   3   7       11.74       10.23      1.43 o 
  -4   3   7       43.37       49.00      1.51 o 
  -3   3   7      186.30      174.85      2.99 o 
  -2   3   7      399.76      385.92      4.93 o 
  -1   3   7      123.04      103.20      1.61 o 
   0   3   7       48.55       30.92      1.25 o 
   1   3   7     1157.00     1149.44     38.27 o 
   2   3   7        0.87       -0.02      0.62 o 
   3   3   7     3683.37     3902.27     38.20 o 
   4   3   7     4466.36     4693.33     48.45 o 
   5   3   7       61.26       40.09      1.14 o 
   6   3   7      552.91      612.99      6.64 o 
   7   3   7      194.81      176.12      2.55 o 
   8   3   7      320.56      313.29      4.55 o 
   9   3   7      682.90      692.95      8.16 o 
  10   3   7       83.72       95.49      2.51 o 
  11   3   7       84.25       93.60      2.79 o 
  12   3   7       78.79       83.92      2.83 o 
  13   3   7      206.29      197.52      4.31 o 
  14   3   7       23.56       32.65      2.55 o 
  15   3   7        0.24       -1.66      1.66 o 
  16   3   7        1.26        0.17      2.69 o 
  17   3   7       50.96       73.90      5.51 o 
  18   3   7       11.98        3.11      5.03 o 
 -12   4   7       22.29       31.72      4.02 o 
 -11   4   7        9.06       12.30      4.86 o 
 -10   4   7        4.25        7.74      3.47 o 
  -9   4   7        3.66        1.67      2.43 o 
  -8   4   7       20.05       18.43      2.56 o 
  -7   4   7      102.76       91.14      4.09 o 
  -6   4   7      208.74      185.87      5.41 o 
  -5   4   7      828.63      812.99     17.12 o 
  -4   4   7       34.47       25.75      1.09 o 
  -3   4   7      558.95      563.95      8.73 o 
  -2   4   7      182.79      173.17      2.58 o 
  -1   4   7      811.80      825.13     10.54 o 
   0   4   7     1098.73     1075.78     36.18 o 
   1   4   7      175.81      240.80     10.23 o 
   2   4   7      192.74      250.98     10.44 o 
   3   4   7        9.13       18.13      1.37 o 
   4   4   7     2232.35     2422.03     25.25 o 
   5   4   7     1626.13     1729.15     17.11 o 
   6   4   7     1420.60     1420.83     15.15 o 
   7   4   7      883.51     1002.29      9.98 o 
   8   4   7       27.17       25.81      1.08 o 
   9   4   7        2.08        1.01      0.83 o 
  10   4   7       23.00       29.09      1.49 o 
  11   4   7       18.39       11.66      1.53 o 
  12   4   7       51.14       59.19      2.29 o 
  13   4   7       21.79       21.04      1.79 o 
  14   4   7       48.44       47.34      2.55 o 
  15   4   7        4.23        1.34      1.68 o 
  16   4   7        0.17        0.50      2.23 o 
  17   4   7        7.93       12.38      3.65 o 
  18   4   7        7.39        0.28      4.63 o 
 -12   5   7        4.51        8.77      3.50 o 
 -11   5   7       30.18       34.23      3.94 o 
 -10   5   7        0.66        0.35      2.94 o 
  -9   5   7       33.20       31.33      5.93 o 
  -8   5   7       56.61       53.78      3.48 o 
  -7   5   7       51.42       50.18      3.15 o 
  -6   5   7      131.83      108.05      3.61 o 
  -5   5   7      217.82      222.48      5.10 o 
  -4   5   7      224.91      240.01      4.55 o 
  -3   5   7       12.98       11.28      0.94 o 
  -2   5   7      440.81      471.67      6.01 o 
  -1   5   7       87.58       69.94      1.42 o 
   0   5   7        4.45        0.08      0.65 o 
   1   5   7     2832.21     3071.95     97.80 o 
   2   5   7     1365.90     1492.56     53.07 o 
   3   5   7      418.43      494.02      8.44 o 
   4   5   7        0.43       -0.26      0.42 o 
   5   5   7       37.55       30.14      0.99 o 
   6   5   7      152.08      160.70      2.12 o 
   7   5   7       49.53       55.34      1.77 o 
   8   5   7      335.32      359.01      4.91 o 
   9   5   7       17.17       19.63      1.06 o 
  10   5   7       30.17       30.44      1.51 o 
  11   5   7      427.93      444.76      7.11 o 
  12   5   7      138.38      134.35      3.34 o 
  13   5   7       29.91       21.76      1.72 o 
  14   5   7        4.90        4.25      1.63 o 
  15   5   7        5.08        6.05      2.17 o 
  16   5   7       16.96       16.47      2.58 o 
  17   5   7        3.61        1.41      3.31 o 
  18   5   7       12.31        9.59      3.92 o 
  19   5   7        1.49       -4.68      4.68 o 
 -11   6   7        1.05        1.27      2.55 o 
 -10   6   7       13.34       13.90      3.12 o 
  -9   6   7        3.52        2.51      3.09 o 
  -8   6   7       17.97       20.11      2.77 o 
  -7   6   7        0.17       -1.22      1.68 o 
  -6   6   7       72.80       58.96      2.83 o 
  -5   6   7      185.23      162.23      6.42 o 
  -4   6   7      180.88      158.10      3.90 o 
  -3   6   7      425.07      397.90      6.49 o 
  -2   6   7      221.07      198.16      3.64 o 
  -1   6   7      623.26      558.81      6.92 o 
   0   6   7        1.88       -0.45      0.45 o 
   1   6   7      266.36      291.75      4.54 o 
   2   6   7        8.27        7.51      1.16 o 
   3   6   7      537.00      519.73      5.71 o 
   4   6   7     2825.45     3009.59     33.10 o 
   5   6   7     1812.97     1880.00     19.70 o 
   6   6   7       25.72       36.89      0.93 o 
   7   6   7      129.12      121.76      2.01 o 
   8   6   7     1079.30     1047.17     11.07 o 
   9   6   7       43.23       49.91      1.58 o 
  10   6   7      359.44      392.70      5.52 o 
  11   6   7       92.55       93.01      2.64 o 
  12   6   7      259.51      240.64      4.52 o 
  13   6   7        0.59       -0.93      1.26 o 
  14   6   7       20.57       20.18      1.90 o 
  15   6   7        3.83        2.51      2.12 o 
  16   6   7        2.24        4.64      2.66 o 
  17   6   7       21.54       32.81      4.31 o 
  18   6   7        0.01        1.40      3.50 o 
  19   6   7        0.63       -3.02      4.24 o 
 -11   7   7        5.47        0.75      2.66 o 
 -10   7   7       15.04       16.48      2.88 o 
  -9   7   7       23.44       25.07      2.88 o 
  -8   7   7       22.05       21.33      2.60 o 
  -7   7   7       15.12       14.20      1.96 o 
  -6   7   7       14.47       12.16      2.00 o 
  -5   7   7       58.63       43.85      2.48 o 
  -4   7   7       83.44       74.66      3.53 o 
  -3   7   7      182.89      172.95      4.25 o 
  -2   7   7      185.82      184.88      3.61 o 
  -1   7   7     1137.32     1104.73     13.28 o 
   0   7   7      349.17      344.51      4.52 o 
   1   7   7     1753.20     1702.80     19.85 o 
   2   7   7      892.93      877.03      9.94 o 
   3   7   7     1262.62     1370.65     14.47 o 
   4   7   7      315.68      342.48      4.35 o 
   5   7   7     1664.55     1851.38     19.48 o 
   6   7   7      811.81      845.10      8.81 o 
   7   7   7      122.53      111.72      2.01 o 
   8   7   7        0.92       -0.31      0.69 o 
   9   7   7      297.99      298.83      5.07 o 
  10   7   7       94.79      102.64      2.34 o 
  11   7   7        1.69       -0.56      1.14 o 
  12   7   7      107.14      102.85      3.66 o 
  13   7   7        3.36        1.09      1.26 o 
  14   7   7        2.31        1.98      1.82 o 
  15   7   7       22.51       25.02      2.56 o 
  16   7   7       11.45        7.60      2.68 o 
  17   7   7        0.63       -2.38      2.97 o 
  18   7   7        8.38        6.96      3.69 o 
  19   7   7        0.65       -1.49      4.72 o 
 -11   8   7       12.21       12.45      4.99 o 
 -10   8   7        0.31        3.04      3.00 o 
  -9   8   7       12.78       13.70      3.17 o 
  -8   8   7       95.12      101.94      4.37 o 
  -7   8   7       43.10       44.35      3.54 o 
  -6   8   7      128.98      125.20      5.05 o 
  -5   8   7      457.60      465.57     10.68 o 
  -4   8   7      139.18      128.06      4.65 o 
  -3   8   7      418.27      388.58      7.80 o 
  -2   8   7        3.05       -1.14      1.14 o 
  -1   8   7      102.70       98.62      2.64 o 
   0   8   7       57.67       41.90      1.84 o 
   1   8   7        7.24        7.63      0.71 o 
   2   8   7     1210.98     1188.20     12.66 o 
   3   8   7      136.90      123.74      2.16 o 
   4   8   7        3.17        1.95      0.58 o 
   5   8   7     1192.39     1328.82     16.17 o 
   6   8   7      155.34      188.39      2.63 o 
   7   8   7     1005.42     1061.60     12.27 o 
   8   8   7       23.18       18.66      1.01 o 
   9   8   7      130.71      125.32      2.57 o 
  10   8   7       60.20       71.05      1.93 o 
  11   8   7     1476.02     1465.09     17.19 o 
  12   8   7        1.60       -0.54      1.32 o 
  13   8   7       14.44       16.60      2.14 o 
  14   8   7       73.34       69.92      3.25 o 
  15   8   7        2.97        0.77      1.98 o 
  16   8   7        2.31        0.10      2.49 o 
  17   8   7        0.79       -0.24      2.63 o 
  18   8   7        6.94        5.06      3.49 o 
  19   8   7        0.18       -0.90      4.45 o 
 -10   9   7        0.67        0.26      3.07 o 
  -9   9   7       12.07        9.17      5.45 o 
  -8   9   7       70.05       66.09      3.78 o 
  -7   9   7       43.34       47.33      4.00 o 
  -6   9   7       44.37       49.09      3.53 o 
  -5   9   7      273.10      250.95     11.08 o 
  -4   9   7       55.50       59.39      4.67 o 
  -3   9   7      322.26      306.54      6.92 o 
  -2   9   7     2057.86     2017.54     31.36 o 
  -1   9   7      927.79      931.81     13.00 o 
   0   9   7       96.56       98.44      3.21 o 
   1   9   7      664.91      715.77      9.74 o 
   2   9   7      304.10      321.05      4.61 o 
   3   9   7       31.02       28.01      1.10 o 
   4   9   7      102.03      106.18      2.00 o 
   5   9   7       84.61       92.35      1.79 o 
   6   9   7       58.33       63.60      1.53 o 
   7   9   7      310.32      311.29      4.64 o 
   8   9   7       67.16       63.15      1.74 o 
   9   9   7        8.18        8.44      1.06 o 
  10   9   7       47.64       43.17      1.66 o 
  11   9   7      462.58      449.49      6.36 o 
  12   9   7        1.32       -1.22      1.22 o 
  13   9   7      151.48      139.88      3.93 o 
  14   9   7        9.77       11.61      2.16 o 
  15   9   7       13.81       21.92      3.22 o 
  16   9   7        8.08        8.35      2.75 o 
  17   9   7       23.58       23.25      3.26 o 
  18   9   7        1.81        2.76      3.41 o 
  19   9   7        1.05        0.76      3.60 o 
  -9  10   7        5.39        7.59      2.79 o 
  -8  10   7       12.59       13.94      3.60 o 
  -7  10   7       18.50       19.39      2.93 o 
  -6  10   7        0.60       -2.15      2.15 o 
  -5  10   7        1.26       -2.17      2.17 o 
  -4  10   7        3.55       -1.93      1.93 o 
  -3  10   7       31.65       29.51      2.49 o 
  -2  10   7       14.47       16.13      2.14 o 
  -1  10   7     1157.17     1070.64     18.57 o 
   0  10   7       42.00       50.23      2.15 o 
   1  10   7      167.89      165.17      3.17 o 
   2  10   7      284.29      275.04      3.99 o 
   3  10   7      387.85      391.46      5.21 o 
   4  10   7       11.35       11.85      0.89 o 
   5  10   7      119.11      121.77      2.35 o 
   6  10   7      145.30      135.07      2.40 o 
   7  10   7      597.51      600.26      8.02 o 
   8  10   7       69.32       76.03      2.14 o 
   9  10   7        0.02       -0.59      0.86 o 
  10  10   7        8.45        2.61      1.30 o 
  11  10   7      522.65      558.82      8.57 o 
  12  10   7       27.53       27.54      2.26 o 
  13  10   7       36.50       41.98      2.39 o 
  14  10   7       50.71       41.41      3.18 o 
  15  10   7       23.75       20.12      2.83 o 
  16  10   7        3.89        2.83      3.27 o 
  17  10   7       25.20       33.43      4.94 o 
  18  10   7       15.86       15.22      4.03 o 
  19  10   7       17.95       22.94      4.41 o 
  -9  11   7        1.73        3.86     11.68 o 
  -8  11   7        3.86        0.84      2.77 o 
  -7  11   7       27.89       23.20      3.22 o 
  -6  11   7       42.48       41.95      3.40 o 
  -5  11   7      159.96      162.70      8.24 o 
  -4  11   7       50.56       49.61      3.27 o 
  -3  11   7      272.78      280.62      7.03 o 
  -2  11   7      541.80      537.85     10.76 o 
  -1  11   7      229.45      222.41      7.32 o 
   0  11   7      275.51      259.27      6.16 o 
   1  11   7        5.78        8.13      1.56 o 
   2  11   7      108.54      100.18      2.70 o 
   3  11   7      454.86      485.67      8.47 o 
   4  11   7       83.22       79.86      2.30 o 
   5  11   7       59.27       63.43      1.71 o 
   6  11   7       51.22       56.12      1.60 o 
   7  11   7       32.64       28.74      2.15 o 
   8  11   7      646.76      641.60     10.00 o 
   9  11   7      251.90      261.76      5.43 o 
  10  11   7       11.54        9.67      1.49 o 
  11  11   7      147.97      131.53      3.93 o 
  12  11   7        0.29       -1.41      1.41 o 
  13  11   7       60.16       54.78      3.84 o 
  14  11   7        3.94        5.62      2.18 o 
  15  11   7        2.32        0.89      2.39 o 
  16  11   7        2.69        2.62      2.47 o 
  17  11   7        0.00        0.37      2.63 o 
  18  11   7        0.55        1.43      3.54 o 
  19  11   7        9.00       16.32      4.38 o 
  -8  12   7       42.87       44.73      4.41 o 
  -7  12   7       37.23       34.04      3.63 o 
  -6  12   7        8.55        8.29      2.68 o 
  -5  12   7       35.58       38.22      3.31 o 
  -4  12   7       68.97       65.09      3.71 o 
  -3  12   7      137.08      151.39      5.19 o 
  -2  12   7      134.20      131.41      4.74 o 
  -1  12   7        6.32        3.54      1.98 o 
   0  12   7      311.03      276.06      6.60 o 
   1  12   7      236.89      220.34      5.62 o 
   2  12   7       27.98       22.87      2.06 o 
   3  12   7       61.88       67.52      2.78 o 
   4  12   7      358.15      344.06      6.28 o 
   5  12   7       17.25       15.62      1.29 o 
   6  12   7      505.27      497.40      7.72 o 
   7  12   7       95.88       87.33      2.90 o 
   8  12   7      253.95      258.07      5.31 o 
   9  12   7      309.36      301.30      8.55 o 
  10  12   7      177.96      161.79      4.31 o 
  11  12   7       75.14       63.80      3.56 o 
  12  12   7       59.21       37.81      2.99 o 
  13  12   7      151.80      136.32      4.57 o 
  14  12   7       30.52       30.19      2.63 o 
  15  12   7        0.47       -1.01      2.41 o 
  16  12   7       25.05       32.88      3.53 o 
  17  12   7       27.45       25.40      3.92 o 
  18  12   7        6.52        2.21      3.80 o 
  -7  13   7        1.69        0.64      3.45 o 
  -6  13   7        3.19        0.16      2.65 o 
  -5  13   7        2.65        4.67      3.06 o 
  -4  13   7       18.76       24.55      2.97 o 
  -3  13   7        5.88        9.33      2.45 o 
  -2  13   7        6.68        6.02      2.27 o 
  -1  13   7        0.08        0.15      1.95 o 
   0  13   7       11.30        9.01      2.13 o 
   1  13   7      160.03      146.23      6.00 o 
   2  13   7      167.05      147.97      4.68 o 
   3  13   7       47.57       52.44      3.07 o 
   4  13   7       17.84       18.02      3.23 o 
   5  13   7        2.32        2.67      2.84 o 
   6  13   7       39.83       32.43      2.28 o 
   7  13   7       19.30       17.42      2.01 o 
   8  13   7       42.76       42.53      4.54 o 
   9  13   7      126.99      115.14      5.39 o 
  10  13   7       69.03       64.50      3.21 o 
  11  13   7       60.93       51.84      2.78 o 
  12  13   7        0.08       -1.65      1.65 o 
  13  13   7        2.04        1.72      1.95 o 
  14  13   7       40.74       41.53      2.96 o 
  15  13   7        5.71        4.78      2.31 o 
  16  13   7        1.76        0.55      3.20 o 
  17  13   7       69.74       69.36      5.48 o 
  18  13   7      101.43      149.47      7.63 o 
  -6  14   7        0.17       -2.84      2.84 o 
  -5  14   7       16.30       21.05      3.27 o 
  -4  14   7       23.05       26.76      3.24 o 
  -3  14   7       17.51       18.64      2.85 o 
  -2  14   7        6.86        6.66      2.43 o 
  -1  14   7        5.52        4.43      2.20 o 
   0  14   7      121.96       95.91      4.07 o 
   1  14   7      286.49      251.96      6.62 o 
   2  14   7      452.64      421.80     10.60 o 
   3  14   7        0.24        2.74      2.21 o 
   4  14   7        3.36        1.59      2.06 o 
   5  14   7       12.04        9.09      2.22 o 
   6  14   7        1.63        2.56      1.97 o 
   7  14   7       34.76       35.46      2.49 o 
   8  14   7      283.02      282.94      7.54 o 
   9  14   7       58.60       59.90      3.14 o 
  10  14   7       17.06       11.90      2.24 o 
  11  14   7        6.69        6.86      1.94 o 
  12  14   7        1.42        0.85      1.83 o 
  13  14   7       11.97       14.20      2.58 o 
  14  14   7       39.40       40.74      2.98 o 
  15  14   7       53.73       55.76      3.43 o 
  16  14   7        3.02        0.30      2.81 o 
  17  14   7       18.30       23.13      4.39 o 
  18  14   7        1.37       -1.13      3.89 o 
  -5  15   7        2.60        2.73      3.25 o 
  -4  15   7        0.16        2.85      2.78 o 
  -3  15   7        2.90        6.90      2.73 o 
  -2  15   7       27.15       25.68      3.09 o 
  -1  15   7       20.67       20.61      2.80 o 
   0  15   7       11.39       11.80      2.70 o 
   1  15   7        0.18        2.82      2.29 o 
   2  15   7       14.22       11.11      2.59 o 
   3  15   7       79.30       76.77      4.08 o 
   4  15   7       79.52       77.74      4.00 o 
   5  15   7        6.21        3.25      2.50 o 
   6  15   7       58.25       67.89      3.84 o 
   7  15   7        0.15        0.55      2.17 o 
   8  15   7       15.66       18.77      2.83 o 
   9  15   7       15.05       18.01      2.86 o 
  10  15   7      108.10      123.84      4.76 o 
  11  15   7       42.37       44.37      3.18 o 
  12  15   7       56.70       50.70      3.02 o 
  13  15   7       16.44       20.99      2.53 o 
  14  15   7        0.97       -1.46      2.10 o 
  15  15   7        4.65       -0.22      2.34 o 
  16  15   7       30.40       35.50      3.93 o 
  17  15   7        0.28       -2.70      4.24 o 
  -4  16   7        1.49       -3.92      3.92 o 
  -3  16   7        3.55        2.91      2.92 o 
  -2  16   7       16.14       15.85      3.93 o 
  -1  16   7        0.00       -0.04      2.44 o 
   0  16   7        4.10        4.86      2.79 o 
   1  16   7        3.15        0.21      2.52 o 
   2  16   7        9.67        9.24      2.70 o 
   3  16   7       21.70       17.41      2.77 o 
   4  16   7       42.63       48.37      3.62 o 
   5  16   7       52.42       49.15      3.61 o 
   6  16   7       10.92       13.33      2.76 o 
   7  16   7       72.81       68.82      4.15 o 
   8  16   7       66.35       72.10      4.19 o 
   9  16   7        4.69        4.94      2.63 o 
  10  16   7       44.42       42.83      3.74 o 
  11  16   7        0.01        1.83      2.56 o 
  12  16   7        0.51        1.85      2.28 o 
  13  16   7        0.02       -2.44      2.44 o 
  14  16   7       30.87       33.61      3.27 o 
  15  16   7       31.39       44.53      4.52 o 
  16  16   7        1.36       -3.30      3.30 o 
  17  16   7        0.15       -0.71      4.67 o 
  -3  17   7        2.41        0.63      3.48 o 
  -2  17   7        0.77        0.20      3.28 o 
  -1  17   7        0.09        1.55      2.99 o 
   0  17   7        3.04        1.66      2.83 o 
   1  17   7        0.09       -2.52      2.52 o 
   2  17   7        8.61        6.17      2.77 o 
   3  17   7       16.43       19.31      3.46 o 
   4  17   7        1.01        1.97      2.49 o 
   5  17   7        0.41       -1.50      2.32 o 
   6  17   7        1.11       -2.88      2.88 o 
   7  17   7      150.78      148.45      8.32 o 
   8  17   7      107.17      118.45      5.76 o 
   9  17   7       28.93       26.46      3.50 o 
  10  17   7        0.95       -1.30      2.71 o 
  11  17   7        0.05       -0.83      3.43 o 
  12  17   7       64.06       58.48      4.49 o 
  13  17   7       46.86       53.52      3.86 o 
  14  17   7       17.40       14.31      3.26 o 
  15  17   7       50.12       57.04      5.18 o 
  16  17   7       12.21       12.28      5.29 o 
  -2  18   7       68.52       87.65      7.22 o 
  -1  18   7      100.48      113.66     12.24 o 
   0  18   7        9.32        5.33      3.36 o 
   1  18   7        0.84       -2.18      2.67 o 
   2  18   7       51.38       63.55      5.75 o 
   3  18   7       47.47       51.67      4.29 o 
   4  18   7      100.53      115.35      5.78 o 
   5  18   7       54.85       53.63      4.17 o 
   6  18   7       43.11       45.70      6.24 o 
   7  18   7       83.27       96.03      5.29 o 
   8  18   7      104.70       98.21      5.36 o 
   9  18   7       36.01       35.65      5.13 o 
  10  18   7      131.99      146.78      9.02 o 
  11  18   7       48.73       50.53      4.36 o 
  12  18   7       11.29       16.90      3.60 o 
  13  18   7       80.27       95.35      4.88 o 
  14  18   7       15.30       12.54      3.82 o 
  15  18   7        3.94        8.09      3.88 o 
   0  19   7       62.62       74.88      5.44 o 
   1  19   7       45.44       53.14      4.76 o 
   2  19   7        6.24        5.39      3.28 o 
   3  19   7       18.89       18.49      3.61 o 
   4  19   7       33.12       41.74      4.14 o 
   5  19   7       12.12       12.49      3.47 o 
   6  19   7       44.49       48.67      4.37 o 
   7  19   7       32.83       36.80      4.11 o 
   8  19   7       78.76       85.87      8.61 o 
   9  19   7       27.84       22.44      3.73 o 
  10  19   7        8.73       10.27      8.03 o 
  11  19   7        0.03       -2.72      4.45 o 
  12  19   7        3.05        0.64      3.25 o 
  13  19   7        3.14        1.94      3.93 o 
  14  19   7        1.08       -2.26      3.61 o 
   2  20   7        5.41        2.59      3.42 o 
   3  20   7        0.42        0.30      4.42 o 
   4  20   7        7.22        4.01      3.37 o 
   5  20   7        7.02        4.42      6.33 o 
   6  20   7       12.57       17.02      3.83 o 
   7  20   7       42.95       46.00      4.61 o 
   8  20   7       19.99       10.44      3.66 o 
   9  20   7        1.62       -1.47      3.19 o 
  10  20   7        4.64        2.30      4.15 o 
  11  20   7        0.17       -3.20      3.20 o 
  12  20   7        6.35        7.64      3.95 o 
  13  20   7        8.50        2.35      3.69 o 
   5  21   7        5.44        7.54      3.97 o 
   6  21   7        1.76       -2.60      3.42 o 
   7  21   7        1.68        1.41      3.43 o 
   8  21   7       10.15        4.75      3.68 o 
   9  21   7        2.83        6.09      3.64 o 
  10  21   7        0.59       -0.59      3.36 o 
  -3 -15   8       34.55       40.22      6.29 o 
  -2 -15   8       46.84       65.76      7.03 o 
  -1 -15   8       39.51       47.84      3.94 o 
   0 -15   8       51.08       46.68      7.82 o 
  -6 -14   8       93.64      105.76     13.06 o 
  -5 -14   8       40.72       45.52      5.27 o 
  -4 -14   8        0.64       -3.14      3.75 o 
  -3 -14   8        0.53        2.29      4.05 o 
  -2 -14   8        1.92        4.93      6.37 o 
  -1 -14   8        0.00       -3.23      3.23 o 
   0 -14   8        5.28        1.44      3.27 o 
   1 -14   8       54.48       57.70      5.49 o 
   2 -14   8        2.25       -1.17      3.90 o 
   3 -14   8        1.46        2.41      4.14 o 
  -8 -13   8        8.66       15.93      4.16 o 
  -7 -13   8       12.84        8.54      3.99 o 
  -6 -13   8        3.19        3.50      3.66 o 
  -5 -13   8       48.24       51.90      5.09 o 
  -4 -13   8       25.23       29.76      4.44 o 
  -3 -13   8        1.19        0.17      3.32 o 
  -2 -13   8        0.21       -2.13      2.13 o 
  -1 -13   8        7.48        1.68      2.71 o 
   0 -13   8       62.00       72.81      6.10 o 
   1 -13   8       18.96       29.10      3.90 o 
   2 -13   8       10.25       15.38      4.06 o 
   3 -13   8       13.76       14.80      4.17 o 
   4 -13   8        0.21        5.64      3.98 o 
   5 -13   8        7.60        7.77      4.24 o 
   6 -13   8        4.18        4.93      5.17 o 
  -9 -12   8        0.96       -1.10      3.30 o 
  -8 -12   8        5.16        4.28      3.49 o 
  -7 -12   8       12.08       22.37      4.75 o 
  -6 -12   8       28.14       36.64      4.45 o 
  -5 -12   8        9.45       10.24      4.25 o 
  -4 -12   8        1.01        1.74      3.28 o 
  -3 -12   8       25.78       35.09      3.07 o 
  -2 -12   8       24.32       23.66      2.61 o 
  -1 -12   8        2.84        4.29      2.20 o 
   0 -12   8       45.68       42.21      3.89 o 
   1 -12   8       23.74       22.04      3.41 o 
   2 -12   8       30.64       44.37      6.84 o 
   3 -12   8        2.75        5.60      3.20 o 
   4 -12   8       12.96       18.97      4.11 o 
   5 -12   8        0.21       -0.78      3.68 o 
   6 -12   8       19.18       28.92      4.68 o 
   7 -12   8        3.85        0.97      5.26 o 
 -10 -11   8        9.69        5.68      3.65 o 
  -9 -11   8        0.25       -2.43      3.16 o 
  -8 -11   8        0.86       -2.98      2.98 o 
  -7 -11   8       17.22       19.06      4.80 o 
  -6 -11   8       37.86       41.63      4.71 o 
  -5 -11   8       57.17       59.91      6.40 o 
  -4 -11   8       10.88       13.50      3.03 o 
  -3 -11   8        8.51        4.70      2.05 o 
  -2 -11   8        3.49        0.43      1.87 o 
  -1 -11   8        2.27       -1.30      2.09 o 
   0 -11   8        1.36        3.30      2.77 o 
   1 -11   8       12.97       11.39      2.97 o 
   2 -11   8       41.96       39.68      3.75 o 
   3 -11   8       25.23       30.08      4.93 o 
   4 -11   8       18.39       14.67      3.21 o 
   5 -11   8        4.63        5.56      3.04 o 
   6 -11   8       39.95       43.14      4.93 o 
   7 -11   8      111.35      123.12     10.99 o 
   8 -11   8        0.45        5.03      4.10 o 
   9 -11   8        4.61        8.39      5.55 o 
 -11 -10   8       26.54       33.44      4.50 o 
 -10 -10   8       63.23       63.50      5.12 o 
  -9 -10   8       49.67       52.24      4.69 o 
  -8 -10   8       22.67       20.99      5.35 o 
  -7 -10   8        2.46        0.75      3.08 o 
  -6 -10   8       39.56       35.21      3.99 o 
  -5 -10   8       30.93       37.45      4.10 o 
  -4 -10   8        1.78        0.89      2.12 o 
  -3 -10   8       12.74        5.27      1.94 o 
  -2 -10   8       55.14       56.31      2.88 o 
  -1 -10   8        5.05        5.02      2.11 o 
   0 -10   8        2.03       -2.27      2.27 o 
   1 -10   8        2.56        1.24      2.43 o 
   2 -10   8       72.87       68.02      4.15 o 
   3 -10   8        1.30       -2.34      2.34 o 
   4 -10   8       14.55       13.30      3.02 o 
   5 -10   8        0.19       -0.55      2.65 o 
   6 -10   8        0.07       -2.97      2.97 o 
   7 -10   8        0.55       -0.04      3.49 o 
   8 -10   8        1.23       -2.01      4.40 o 
   9 -10   8       10.38        9.77      4.23 o 
  10 -10   8       15.89       22.09      5.95 o 
 -11  -9   8       17.01       19.98      3.93 o 
 -10  -9   8        0.90       -0.28      3.07 o 
  -9  -9   8        4.01       12.01      3.54 o 
  -8  -9   8       46.52       41.65      4.09 o 
  -7  -9   8       53.47       53.46      4.31 o 
  -6  -9   8       11.54       12.71      3.19 o 
  -5  -9   8      132.18      135.50      7.48 o 
  -4  -9   8        6.37        2.64      2.56 o 
  -3  -9   8        3.98        4.33      1.76 o 
  -2  -9   8       73.50       61.66      2.76 o 
  -1  -9   8       27.12       24.19      2.32 o 
   0  -9   8        6.28        5.46      2.28 o 
   1  -9   8       14.08        6.60      2.43 o 
   2  -9   8       12.27       16.20      2.30 o 
   3  -9   8        2.27       -0.73      2.00 o 
   4  -9   8       67.88       70.01      3.44 o 
   5  -9   8        8.97        8.64      2.38 o 
   6  -9   8      190.86      203.70      6.77 o 
   7  -9   8       49.35       57.29      4.16 o 
   8  -9   8        0.35        4.68      3.53 o 
   9  -9   8       93.16      109.75      6.49 o 
  10  -9   8       60.99       64.77      7.87 o 
  11  -9   8       27.98       36.57      6.61 o 
 -12  -8   8        4.02        5.68      3.64 o 
 -11  -8   8        0.82        0.12      3.21 o 
 -10  -8   8        0.17        1.28      3.04 o 
  -9  -8   8        4.39        3.03      3.05 o 
  -8  -8   8       15.23       13.43      3.34 o 
  -7  -8   8        3.92        2.82      2.64 o 
  -6  -8   8       50.82       51.90      4.00 o 
  -5  -8   8        3.18        4.94      2.08 o 
  -4  -8   8       13.06        7.35      2.02 o 
  -3  -8   8      123.76      106.10      3.56 o 
  -2  -8   8        0.21       -0.71      1.63 o 
  -1  -8   8       32.35       24.24      2.72 o 
   0  -8   8       21.79       21.41      1.97 o 
   1  -8   8      327.85      315.89      6.77 o 
   2  -8   8        0.04       -1.62      1.78 o 
   3  -8   8       46.03       47.59      4.05 o 
   4  -8   8       82.75       90.35      3.68 o 
   5  -8   8       52.58       54.52      3.20 o 
   6  -8   8      136.40      142.95      4.76 o 
   7  -8   8       37.68       44.22      3.71 o 
   8  -8   8        0.56       -2.44      2.44 o 
   9  -8   8        0.57        1.06      2.75 o 
  10  -8   8       90.24       98.01      6.09 o 
  11  -8   8      120.97      148.38      8.64 o 
  12  -8   8       74.89       97.18      8.30 o 
 -12  -7   8        1.97        6.77      3.47 o 
 -11  -7   8        5.87        4.82      3.23 o 
 -10  -7   8        0.31        1.84      2.98 o 
  -9  -7   8        5.78        6.27      2.98 o 
  -8  -7   8        1.40        1.20      3.00 o 
  -7  -7   8        1.61        0.73      2.40 o 
  -6  -7   8        0.98        0.81      2.49 o 
  -5  -7   8       18.97       23.31      2.16 o 
  -4  -7   8       96.43       81.50      3.17 o 
  -3  -7   8       12.35       16.01      1.81 o 
  -2  -7   8        1.81        2.23      1.59 o 
  -1  -7   8        0.01       -0.42      1.33 o 
   0  -7   8        0.64       -1.34      1.34 o 
   1  -7   8        5.50        5.47      1.71 o 
   2  -7   8      915.26      873.74     14.15 o 
   3  -7   8      276.87      277.17      6.19 o 
   4  -7   8      335.65      326.14      8.59 o 
   5  -7   8       46.56       49.44      2.92 o 
   6  -7   8       46.25       47.09      2.90 o 
   7  -7   8        0.01       -1.94      1.94 o 
   8  -7   8        7.42        8.19      2.35 o 
   9  -7   8        4.09        2.10      2.37 o 
  10  -7   8        8.46        8.40      3.01 o 
  11  -7   8        1.38        2.39      3.75 o 
  12  -7   8        3.91        1.88      4.15 o 
  13  -7   8        0.67       -2.51      5.31 o 
 -12  -6   8        2.55        3.04      3.45 o 
 -11  -6   8        1.61        4.89      3.17 o 
 -10  -6   8       11.48        6.49      3.07 o 
  -9  -6   8        2.19        6.14      2.87 o 
  -8  -6   8        2.45        3.87      2.58 o 
  -7  -6   8       44.21       41.25      3.36 o 
  -6  -6   8        3.67        5.71      1.96 o 
  -5  -6   8       19.69       16.41      2.59 o 
  -4  -6   8      136.62      133.56      3.99 o 
  -3  -6   8      290.57      254.84      5.93 o 
  -2  -6   8        8.68        3.27      1.45 o 
  -1  -6   8       91.07       76.98      2.62 o 
   0  -6   8      176.81      163.91      3.43 o 
   1  -6   8        0.12       -1.08      1.08 o 
   2  -6   8       14.05       12.29      1.63 o 
   3  -6   8       28.15       25.96      1.86 o 
   4  -6   8        0.77       -1.44      1.44 o 
   5  -6   8       15.95       22.56      1.97 o 
   6  -6   8      363.44      362.66      6.82 o 
   7  -6   8       58.95       59.36      3.10 o 
   8  -6   8        1.56        0.60      1.94 o 
   9  -6   8        2.25        2.81      2.18 o 
  10  -6   8       11.70        8.53      2.57 o 
  11  -6   8       62.93       70.71      6.55 o 
  12  -6   8       53.46       55.52      5.83 o 
  13  -6   8        2.72        0.62      3.81 o 
  14  -6   8        5.56        4.52      5.17 o 
 -12  -5   8       13.98       12.37      3.66 o 
 -11  -5   8        7.07        9.31      3.31 o 
 -10  -5   8        0.67        5.02      2.83 o 
  -9  -5   8        2.12        3.58      2.68 o 
  -8  -5   8        8.04        6.50      2.44 o 
  -7  -5   8        0.42        0.42      2.23 o 
  -6  -5   8      192.63      178.64      6.17 o 
  -5  -5   8       61.48       50.26      3.09 o 
  -4  -5   8      895.83      840.58     13.37 o 
  -3  -5   8      296.88      254.13      5.36 o 
  -2  -5   8      133.28      114.18      2.80 o 
  -1  -5   8        7.65        3.89      1.04 o 
   0  -5   8       22.06       26.36      1.51 o 
   1  -5   8       12.19       12.72      1.13 o 
   2  -5   8       19.63       15.50      1.33 o 
   3  -5   8      321.58      310.29      5.54 o 
   4  -5   8      391.23      371.50      5.88 o 
   5  -5   8        2.37        1.41      1.42 o 
   6  -5   8      225.02      227.67      4.97 o 
   7  -5   8       18.44       25.59      3.16 o 
   8  -5   8        1.40        1.89      1.90 o 
   9  -5   8       16.95       17.86      2.39 o 
  10  -5   8        1.10       -1.64      2.02 o 
  11  -5   8        9.19        9.30      2.55 o 
  12  -5   8       19.19       20.98      3.93 o 
  13  -5   8       17.94       12.23      4.01 o 
  14  -5   8        4.72        1.77      5.50 o 
 -13  -4   8        0.39       -2.04      3.96 o 
 -12  -4   8        9.51        8.45      3.41 o 
 -11  -4   8       17.90       18.00      3.89 o 
 -10  -4   8       11.46       11.07      2.89 o 
  -9  -4   8        0.24        0.67      2.48 o 
  -8  -4   8       15.72       13.07      2.72 o 
  -7  -4   8        3.09        5.65      2.33 o 
  -6  -4   8       33.72       41.86      2.69 o 
  -5  -4   8      317.57      328.05      6.44 o 
  -4  -4   8       69.39       63.30      2.62 o 
  -3  -4   8      341.03      364.50      5.62 o 
  -2  -4   8      562.38      541.65      7.54 o 
  -1  -4   8      248.34      218.56      5.31 o 
   0  -4   8      408.46      382.19      5.40 o 
   1  -4   8      411.38      378.58      5.35 o 
   2  -4   8      116.31      103.94      2.59 o 
   3  -4   8      872.58      858.49     14.00 o 
   4  -4   8      276.24      250.35      5.35 o 
   5  -4   8      802.73      761.93     11.17 o 
   6  -4   8        0.07        1.44      1.44 o 
   7  -4   8       54.98       57.44      2.54 o 
   8  -4   8      988.48     1012.75     13.63 o 
   9  -4   8      186.98      183.85      4.27 o 
  10  -4   8       89.16       86.34      4.10 o 
  11  -4   8       30.19       30.22      2.73 o 
  12  -4   8       17.99       20.18      2.75 o 
  13  -4   8        1.28       -3.17      4.43 o 
  14  -4   8        5.78       11.91      6.65 o 
  15  -4   8       29.25       27.26      6.25 o 
 -13  -3   8        0.53        0.84      6.16 o 
 -12  -3   8       23.02       23.25      3.73 o 
 -11  -3   8        0.45        3.84      2.80 o 
 -10  -3   8       14.25       13.67      3.03 o 
  -9  -3   8        6.02        2.72      2.42 o 
  -8  -3   8      126.17      124.38      6.23 o 
  -7  -3   8      211.92      207.81      6.52 o 
  -6  -3   8        6.08        7.66      1.82 o 
  -5  -3   8        5.04        4.83      1.73 o 
  -4  -3   8       43.89       48.72      1.94 o 
  -3  -3   8      110.24       98.93      2.18 o 
  -2  -3   8      934.97      931.36     10.42 o 
  -1  -3   8     1107.03     1095.14     12.01 o 
   0  -3   8     1391.19     1409.80     19.90 o 
   1  -3   8      322.48      300.48      4.36 o 
   2  -3   8       68.78       63.30      1.84 o 
   3  -3   8       29.43       22.26      1.30 o 
   4  -3   8      591.40      611.38      8.09 o 
   5  -3   8       38.02       39.43      1.71 o 
   6  -3   8     1857.75     1835.12     24.30 o 
   7  -3   8      109.53      131.04      4.05 o 
   8  -3   8      159.38      155.36      3.71 o 
   9  -3   8        1.48       -1.74      1.74 o 
  10  -3   8        0.00        0.85      1.72 o 
  11  -3   8       21.54       20.49      2.56 o 
  12  -3   8        1.36        2.44      2.11 o 
  13  -3   8        0.20       -2.24      2.24 o 
  14  -3   8        7.65        5.55      3.19 o 
  15  -3   8       23.54       32.55      5.54 o 
  16  -3   8        6.50       19.14      8.36 o 
 -13  -2   8        7.03       10.69      4.28 o 
 -12  -2   8       11.23        6.32      3.29 o 
 -11  -2   8        0.60       -0.52      2.63 o 
 -10  -2   8       31.02       31.84      4.62 o 
  -9  -2   8        3.71        2.04      2.32 o 
  -8  -2   8       66.16       64.13      4.55 o 
  -7  -2   8      543.63      506.25     11.57 o 
  -6  -2   8        1.44       -0.48      1.85 o 
  -5  -2   8       33.50       37.28      2.26 o 
  -4  -2   8     3099.64     3004.21     38.43 o 
  -3  -2   8     1194.38     1180.54     21.13 o 
  -2  -2   8        4.00        4.65      0.81 o 
  -1  -2   8       48.16       47.36      1.24 o 
   0  -2   8       51.32       62.49      1.53 o 
   1  -2   8        7.01        8.43      0.74 o 
   2  -2   8      292.70      307.00      4.29 o 
   3  -2   8       96.47      103.79      2.03 o 
   4  -2   8       49.61       55.35      2.09 o 
   5  -2   8       31.96       33.22      1.36 o 
   6  -2   8      199.92      210.35      4.38 o 
   7  -2   8      132.13      126.57      3.09 o 
   8  -2   8       52.88       46.18      2.27 o 
   9  -2   8      116.49      116.36      3.53 o 
  10  -2   8      180.00      155.29      4.23 o 
  11  -2   8        0.10       -1.65      1.65 o 
  12  -2   8       77.31       77.80      3.40 o 
  13  -2   8        8.54        8.00      2.22 o 
  14  -2   8       10.94       10.07      3.15 o 
  15  -2   8       14.49       17.05      3.64 o 
  16  -2   8       20.57       22.49      4.85 o 
 -13  -1   8        9.02       11.09      6.48 o 
 -12  -1   8       19.12       21.31      3.55 o 
 -11  -1   8        1.60       -2.59      2.70 o 
 -10  -1   8       35.21       39.91      4.06 o 
  -9  -1   8        5.09        5.14      2.90 o 
  -8  -1   8       15.58        7.72      2.59 o 
  -7  -1   8        1.46       -2.47      2.47 o 
  -6  -1   8       35.01       29.49      2.48 o 
  -5  -1   8        0.02        1.19      1.43 o 
  -4  -1   8      367.31      331.64      5.46 o 
  -3  -1   8       22.58       27.93      1.25 o 
  -2  -1   8        7.05       10.92      0.93 o 
  -1  -1   8       24.51       33.31      1.14 o 
   0  -1   8      165.92      167.28      2.69 o 
   1  -1   8      350.59      420.84      4.68 o 
   2  -1   8       38.65       45.23      1.58 o 
   3  -1   8       20.77        9.75      0.75 o 
   4  -1   8      224.94      254.79      4.02 o 
   5  -1   8       14.39       11.44      1.05 o 
   6  -1   8       94.83       97.01      2.94 o 
   7  -1   8       56.43       57.72      1.97 o 
   8  -1   8      185.08      186.64      4.26 o 
   9  -1   8      194.55      175.20      3.79 o 
  10  -1   8      105.08       89.29      2.90 o 
  11  -1   8      162.52      154.04      4.01 o 
  12  -1   8        2.79        4.07      1.86 o 
  13  -1   8       10.19        8.67      2.10 o 
  14  -1   8       57.73       60.03      3.28 o 
  15  -1   8       14.92       18.80      3.42 o 
  16  -1   8        0.96       -0.38      4.65 o 
  17  -1   8       18.42       25.57      5.27 o 
 -12   0   8        1.35        6.80      3.21 o 
 -11   0   8       21.42       27.60      6.29 o 
 -10   0   8       28.69       28.07      3.33 o 
  -9   0   8        8.97       10.74      2.58 o 
  -8   0   8       64.76       66.13      3.60 o 
  -7   0   8      323.59      280.64      7.40 o 
  -6   0   8      173.84      154.65      4.97 o 
  -5   0   8      289.03      276.02      6.82 o 
  -4   0   8      368.09      363.48      5.33 o 
  -3   0   8      339.39      335.67      4.29 o 
  -2   0   8     1246.86     1185.22     12.04 o 
  -1   0   8      670.03      673.08      7.94 o 
   0   0   8      332.75      296.58      3.90 o 
   1   0   8       97.97      136.20      2.07 o 
   2   0   8     1316.64     1469.22     14.69 o 
   3   0   8     1685.01     1762.33     17.48 o 
   4   0   8     1246.21     1176.92     13.34 o 
   5   0   8     1942.74     2162.53     22.69 o 
   6   0   8      560.04      548.13      7.49 o 
   7   0   8       31.95       26.62      1.31 o 
   8   0   8      322.67      330.30      5.28 o 
   9   0   8      430.34      431.43      7.13 o 
  10   0   8        9.79       12.63      1.98 o 
  11   0   8      195.43      162.64      4.22 o 
  12   0   8        6.85        3.09      1.92 o 
  13   0   8        8.65        8.05      2.23 o 
  14   0   8       41.21       45.25      3.21 o 
  15   0   8       29.16       24.60      3.44 o 
  16   0   8       14.78       13.71      4.06 o 
  17   0   8        1.14       -4.67      4.99 o 
 -12   1   8        3.78        0.66      3.11 o 
 -11   1   8       56.80       58.80      7.31 o 
 -10   1   8       34.09       27.88      3.48 o 
  -9   1   8        1.19        0.29      2.32 o 
  -8   1   8       36.54       27.33      3.10 o 
  -7   1   8       10.92       13.04      2.22 o 
  -6   1   8      272.82      260.76      6.76 o 
  -5   1   8      388.18      342.43      7.91 o 
  -4   1   8      990.81      976.03     16.00 o 
  -3   1   8       91.10       78.25      2.24 o 
  -2   1   8      180.91      177.06      2.83 o 
  -1   1   8      594.44      648.68      7.14 o 
   0   1   8      175.91      144.97      2.05 o 
   1   1   8      280.42      369.51      4.27 o 
   2   1   8      816.71      943.10     10.72 o 
   3   1   8      314.71      346.42      4.17 o 
   4   1   8      616.67      648.36      6.53 o 
   5   1   8        2.65        1.69      0.63 o 
   6   1   8        2.08       -0.66      0.66 o 
   7   1   8       57.82       56.23      1.89 o 
   8   1   8      254.86      229.64      3.75 o 
   9   1   8      120.15      112.18      3.63 o 
  10   1   8       41.02       37.99      2.46 o 
  11   1   8        1.37       -1.36      1.36 o 
  12   1   8       51.25       40.34      2.82 o 
  13   1   8       88.28       86.17      4.09 o 
  14   1   8       76.19       77.16      3.68 o 
  15   1   8        2.92        7.75      2.88 o 
  16   1   8        0.59       -1.06      4.46 o 
  17   1   8       15.06        2.38      4.00 o 
  18   1   8       62.34       78.96      7.80 o 
 -12   2   8        7.12        5.86      3.23 o 
 -11   2   8       47.14       45.26      6.40 o 
 -10   2   8      221.22      243.06     11.34 o 
  -9   2   8      101.05      113.13      5.12 o 
  -8   2   8       47.85       47.04      3.23 o 
  -7   2   8      133.37      118.62      4.45 o 
  -6   2   8      244.00      230.40     10.02 o 
  -5   2   8      286.49      288.25      6.92 o 
  -4   2   8       40.83       48.32      1.76 o 
  -3   2   8      440.76      474.78      6.30 o 
  -2   2   8        1.56        0.78      0.56 o 
  -1   2   8       22.17       28.62      0.83 o 
   0   2   8      224.14      246.16      3.28 o 
   1   2   8      354.35      380.57      4.52 o 
   2   2   8       48.14       57.69      1.04 o 
   3   2   8      405.39      378.37      4.63 o 
   4   2   8     1130.56     1336.46     13.51 o 
   5   2   8       13.18        7.83      0.52 o 
   6   2   8      427.29      498.87      5.92 o 
   7   2   8        0.80       -0.68      0.68 o 
   8   2   8        0.05       -0.77      0.77 o 
   9   2   8       11.97        8.76      0.89 o 
  10   2   8        4.69        3.68      1.18 o 
  11   2   8       24.76       22.66      1.72 o 
  12   2   8      420.26      357.47      7.02 o 
  13   2   8        0.79        0.70      2.00 o 
  14   2   8       24.81       24.19      2.64 o 
  15   2   8       52.03       57.19      3.41 o 
  16   2   8       34.62       38.00      3.53 o 
  17   2   8        1.13       -3.42      3.42 o 
  18   2   8        2.64       -2.05      5.06 o 
 -12   3   8        5.22        5.32      3.32 o 
 -11   3   8       20.07       25.95      3.65 o 
 -10   3   8       30.08       29.60      3.52 o 
  -9   3   8       28.36       27.42      3.26 o 
  -8   3   8      118.05      105.86      4.65 o 
  -7   3   8       46.37       41.99      2.89 o 
  -6   3   8       49.76       50.73      2.87 o 
  -5   3   8        0.40       -1.55      1.55 o 
  -4   3   8       73.29       79.93      2.37 o 
  -3   3   8       52.09       47.21      1.35 o 
  -2   3   8      327.34      392.02      4.80 o 
  -1   3   8       14.92       14.61      0.55 o 
   0   3   8       93.64       92.75      3.40 o 
   1   3   8      239.08      253.33     10.94 o 
   2   3   8       72.53       77.84      2.01 o 
   3   3   8       84.15       82.12      1.25 o 
   4   3   8      147.97      156.68      2.20 o 
   5   3   8       18.58       30.29      0.88 o 
   6   3   8     1609.14     1772.74     17.69 o 
   7   3   8      111.46      134.75      2.22 o 
   8   3   8       18.72       10.87      0.87 o 
   9   3   8       22.81       20.19      1.03 o 
  10   3   8      647.26      642.74      8.89 o 
  11   3   8     1600.77     1540.87     19.36 o 
  12   3   8      284.48      282.13      6.24 o 
  13   3   8       75.23       64.21      2.78 o 
  14   3   8       12.70       15.60      2.05 o 
  15   3   8        0.41        0.18      2.25 o 
  16   3   8       33.22       32.87      3.54 o 
  17   3   8       16.75       22.91      4.10 o 
  18   3   8        0.15       -1.04      4.50 o 
 -12   4   8       11.58       10.76      4.27 o 
 -11   4   8       15.71       18.03      3.48 o 
 -10   4   8        7.69        6.56      3.92 o 
  -9   4   8        6.06        3.12      2.52 o 
  -8   4   8       19.22       16.09      2.60 o 
  -7   4   8        8.42       10.63      2.18 o 
  -6   4   8      176.62      159.31      5.02 o 
  -5   4   8      930.68      784.58     15.57 o 
  -4   4   8      206.50      184.65      4.19 o 
  -3   4   8      152.71      166.75      2.74 o 
  -2   4   8      139.62      128.84      2.28 o 
  -1   4   8      777.71      796.27      9.58 o 
   0   4   8      337.92      263.22     11.49 o 
   1   4   8      432.40      499.58     18.61 o 
   2   4   8      163.05      167.60      8.17 o 
   3   4   8      612.86      751.01     12.48 o 
   4   4   8       16.69       17.58      0.60 o 
   5   4   8        1.06        3.86      0.53 o 
   6   4   8       67.88       65.89      1.26 o 
   7   4   8       79.30       77.68      1.60 o 
   8   4   8      270.76      281.50      3.49 o 
   9   4   8      298.76      274.54      5.53 o 
  10   4   8      244.85      251.38      4.32 o 
  11   4   8      957.87      959.40     12.67 o 
  12   4   8      547.49      496.29      7.56 o 
  13   4   8        2.50       -1.54      1.54 o 
  14   4   8       51.41       56.57      3.16 o 
  15   4   8      101.63       97.04      3.93 o 
  16   4   8       24.97       22.88      3.22 o 
  17   4   8       14.29       12.52      3.76 o 
  18   4   8        0.99       -3.39      3.39 o 
 -11   5   8       21.00       29.29      3.80 o 
 -10   5   8       43.15       44.60      5.64 o 
  -9   5   8       46.73       55.75      3.95 o 
  -8   5   8       12.81        8.72      2.51 o 
  -7   5   8      131.74      128.82      4.84 o 
  -6   5   8       75.44       73.12      3.45 o 
  -5   5   8       58.00       59.19      3.60 o 
  -4   5   8       74.71       81.62      2.52 o 
  -3   5   8      204.74      185.86      3.25 o 
  -2   5   8      184.60      185.22      3.01 o 
  -1   5   8        2.89        5.43      0.56 o 
   0   5   8       31.71       40.83      4.19 o 
   1   5   8       15.82       12.24      2.72 o 
   2   5   8     1482.89     1596.19     52.53 o 
   3   5   8     1112.84     1201.13     29.51 o 
   4   5   8     2500.01     2951.58     30.49 o 
   5   5   8       44.71       68.82      1.39 o 
   6   5   8       54.73       43.91      1.14 o 
   7   5   8      335.00      364.92      4.10 o 
   8   5   8      782.14      825.44      8.85 o 
   9   5   8       43.99       45.36      1.84 o 
  10   5   8       44.40       36.74      1.43 o 
  11   5   8      635.24      622.63      8.78 o 
  12   5   8       26.40       19.54      1.90 o 
  13   5   8        0.01       -1.41      1.41 o 
  14   5   8       11.70       13.90      1.92 o 
  15   5   8        1.61       -0.40      1.83 o 
  16   5   8       12.71       14.44      3.05 o 
  17   5   8        3.94        2.64      3.38 o 
  18   5   8        0.62       -1.73      4.28 o 
  19   5   8        0.36       -5.91      5.91 o 
 -11   6   8        3.62       -0.40      2.59 o 
 -10   6   8        2.38        2.44      2.88 o 
  -9   6   8        5.99        4.20      2.69 o 
  -8   6   8      110.30      112.34      4.99 o 
  -7   6   8       70.77       72.54      3.77 o 
  -6   6   8       34.66       30.96      2.25 o 
  -5   6   8        0.94        0.16      1.38 o 
  -4   6   8      247.98      214.63      5.59 o 
  -3   6   8       50.25       46.15      2.00 o 
  -2   6   8        2.62       -0.46      0.69 o 
  -1   6   8       90.24       90.45      1.79 o 
   0   6   8       13.83       26.21      0.79 o 
   1   6   8      161.64      162.95      8.38 o 
   2   6   8       79.97       96.54      4.54 o
[truncated: 346,652 more chars]
